# Supplementary material for: 3-(4-Fluoro­phenyl­sulfin­yl)-2-methyl-1-benzofuran
Source: Acta Crystallogr Sect E Struct Rep Online. 2010 Feb 10;66(Pt 3):o564. doi: 10.1107/S1600536810004411 (PMC2983520; doi:10.1107/S1600536810004411)
Supplement: Supplementary file 2 [file e-66-0o564-Isup2.hkl]

# 
# h,k,l, Fc-squared, Fo-squared, sigma(Fo-squared) and status flag 
# 
data_I
_shelx_title ' 1006 IN PBCN' 
_shelx_refln_list_code          4 
_shelx_F_calc_maximum      297.58 
_exptl_crystal_F_000      1136.00 
_reflns_d_resolution_high  0.7701 
 
loop_ 
 _symmetry_equiv_pos_as_xyz 
 'x, y, z' 
 '-x+1/2, -y+1/2, z+1/2' 
 'x+1/2, -y+1/2, -z' 
 '-x, y, -z+1/2' 
 '-x, -y, -z' 
 'x-1/2, y-1/2, -z-1/2' 
 '-x-1/2, y-1/2, z' 
 'x, -y, z-1/2' 
 
_cell_length_a    14.9920 
_cell_length_b    10.4661 
_cell_length_c    16.0080 
_cell_angle_alpha  90.000 
_cell_angle_beta   90.000 
_cell_angle_gamma  90.000 
 
_shelx_F_squared_multiplier     1.000 
 
loop_ 
 _refln_index_h 
 _refln_index_k 
 _refln_index_l 
 _refln_F_squared_calc 
 _refln_F_squared_meas 
 _refln_F_squared_sigma 
 _refln_observed_status 
   2   0   0       59.14       55.64      1.80 o 
   4   0   0    28145.27    27529.28    306.29 o 
   6   0   0      886.05      908.55     11.76 o 
   8   0   0     1024.41     1400.31     17.26 o 
  10   0   0     1565.29     1560.77     20.07 o 
  12   0   0     2219.79     1972.21     37.33 o 
  14   0   0      855.52      807.50     40.30 o 
  16   0   0      309.59      343.67     28.58 o 
  18   0   0        6.24       23.45     14.66 o 
   1   1   0     2331.38     1819.34     51.66 o 
   3   1   0     9504.25     9373.74     90.22 o 
   5   1   0    17479.04    17439.97    103.37 o 
   7   1   0     4582.48     4864.91     53.43 o 
   9   1   0      336.20      255.57      5.38 o 
  11   1   0       11.82        6.23      3.60 o 
  13   1   0      963.42      927.55     18.42 o 
  15   1   0       18.38       16.41      8.79 o 
  17   1   0      246.02      253.75     18.39 o 
  19   1   0      561.69      649.74     29.53 o 
   0   2   0     9446.19     9250.38    129.70 o 
   2   2   0     1537.48     1582.01     20.62 o 
   4   2   0    10335.83    11248.70    127.98 o 
   6   2   0     1552.09     1892.91     18.26 o 
   8   2   0      611.06      632.17     16.47 o 
  10   2   0      213.98      224.38      7.69 o 
  12   2   0     1085.80     1054.95     17.71 o 
  14   2   0      215.66      216.85      9.58 o 
  16   2   0       81.61       78.92     11.88 o 
  18   2   0       45.93       39.90     17.95 o 
   1   3   0    16435.15    15950.24    269.21 o 
   3   3   0     4923.00     5121.45     40.69 o 
   5   3   0     7539.93     8101.25     56.92 o 
   7   3   0      344.30      411.78      7.76 o 
   9   3   0      181.63      207.76      6.17 o 
  11   3   0     1859.97     1838.18     26.73 o 
  13   3   0       58.67       49.03      5.17 o 
  15   3   0        4.96       -3.66      4.92 o 
  17   3   0       60.14       47.88     16.49 o 
   0   4   0    19763.42    19638.74    267.46 o 
   2   4   0       12.97        7.09      2.13 o 
   4   4   0     6523.03     7055.34     73.68 o 
   6   4   0      450.44      453.12      8.33 o 
   8   4   0     2783.66     2745.42     38.50 o 
  10   4   0     2464.74     2401.77     31.44 o 
  12   4   0     1574.05     1632.71     27.82 o 
  14   4   0      178.80      184.33      8.45 o 
  16   4   0      527.95      563.30     16.96 o 
  18   4   0       43.40       52.77     11.88 o 
   1   5   0        0.77       -1.83      2.50 o 
   3   5   0     4838.21     4612.96     39.50 o 
   5   5   0     1056.91     1124.96     12.42 o 
   7   5   0       27.61       24.05      4.39 o 
   9   5   0      344.26      355.38     11.55 o 
  11   5   0        0.58       -4.15      4.15 o 
  13   5   0       41.30       24.24      6.87 o 
  15   5   0       90.93      101.10      7.51 o 
  17   5   0       66.69       73.85      8.85 o 
   0   6   0      267.15      186.86     18.32 o 
   2   6   0      560.74      493.68      9.08 o 
   4   6   0       55.88       96.06      4.15 o 
   6   6   0     1559.21     1536.59     26.58 o 
   8   6   0      238.62      249.19      9.69 o 
  10   6   0      203.39      197.69      9.32 o 
  12   6   0     2237.62     2238.37     33.81 o 
  14   6   0       68.76       73.07      6.69 o 
  16   6   0      260.71      296.36     12.89 o 
   1   7   0     1806.61     1899.87     21.32 o 
   3   7   0     1522.51     1376.73     17.53 o 
   5   7   0      170.54      188.73      9.49 o 
   7   7   0     1197.64     1109.25     23.64 o 
   9   7   0     2636.59     2535.47     40.07 o 
  11   7   0       58.23       53.75      6.62 o 
  13   7   0      979.79      961.73     25.63 o 
  15   7   0      175.21      195.52     10.40 o 
   0   8   0        2.06       -3.58      3.58 o 
   2   8   0     2009.72     1963.34     22.98 o 
   4   8   0     2556.70     2488.04     47.05 o 
   6   8   0      773.53      845.35     26.90 o 
   8   8   0     1557.77     1462.29     37.56 o 
  10   8   0      977.86      896.53     29.71 o 
  12   8   0      258.80      262.77     17.59 o 
  14   8   0       11.14        9.53      8.81 o 
   1   9   0      905.55      814.19     16.77 o 
   3   9   0       49.19       49.63      8.40 o 
   5   9   0      337.50      305.66     16.36 o 
   7   9   0       50.01       43.23      9.48 o 
   9   9   0       55.96       42.54      9.06 o 
  11   9   0      469.89      496.81     22.73 o 
  13   9   0       18.81       15.07     15.02 o 
   0  10   0      144.42      169.55     11.62 o 
   2  10   0      592.26      593.69     21.83 o 
   4  10   0     1834.52     1772.27     41.63 o 
   6  10   0      524.95      549.56     22.84 o 
   8  10   0        1.12       -5.67      8.43 o 
  10  10   0       63.53       42.20     10.01 o 
  12  10   0        1.37      -15.02     15.02 o 
   1  11   0      338.11      376.38     14.74 o 
   3  11   0      955.85      931.21     29.19 o 
   5  11   0      124.69      140.46     13.28 o 
   7  11   0      198.35      265.82     16.89 o 
   9  11   0     1358.52     1374.61     40.90 o 
   0  12   0        0.45        8.06     13.19 o 
   2  12   0      170.65      211.68     13.91 o 
   4  12   0      235.63      266.61     16.36 o 
   6  12   0     1186.98     1333.09     39.53 o 
   8  12   0        0.34       -9.49      9.49 o 
   3  13   0      173.15      205.91     24.91 o 
   5  13   0       92.58      113.20     13.38 o 
   1   1   1      495.61      464.19      4.97 o 
   2   1   1     1958.86     1890.13     11.88 o 
   3   1   1    61167.56    57853.75    324.19 o 
   4   1   1     7285.50     7350.62     37.20 o 
   5   1   1        5.66        8.79      1.13 o 
   6   1   1      146.44      181.32      2.67 o 
   7   1   1     1790.05     1941.92     11.39 o 
   8   1   1     1602.48     1846.55     11.07 o 
   9   1   1       52.49       29.47      1.80 o 
  10   1   1      177.54      146.30      4.23 o 
  11   1   1        2.82        0.63      1.87 o 
  12   1   1      344.59      350.58      7.10 o 
  13   1   1       26.76       32.82      3.86 o 
  14   1   1      154.62      164.62      8.15 o 
  15   1   1       55.41       52.25      7.08 o 
  16   1   1      160.44      148.08     10.12 o 
  17   1   1      309.90      296.62     13.64 o 
  18   1   1       90.66       86.68      9.79 o 
  19   1   1       19.69        7.27      7.94 o 
   0   2   1       38.34       33.71      2.23 o 
   1   2   1     1012.48      952.13      6.63 o 
   2   2   1     9772.16     9685.10     47.94 o 
   3   2   1     3725.98     3820.89     21.43 o 
   4   2   1     9822.82     9920.61     52.48 o 
   5   2   1     9718.08     9759.82     59.74 o 
   6   2   1     1688.00     1772.17     12.93 o 
   7   2   1     1715.49     1766.08     13.50 o 
   8   2   1     3170.90     3471.48     20.50 o 
   9   2   1     4515.71     4845.70     27.04 o 
  10   2   1     1057.49     1112.21     11.42 o 
  11   2   1     2760.94     2911.68     23.10 o 
  12   2   1        4.69        1.42      3.01 o 
  13   2   1      233.21      226.40      6.69 o 
  14   2   1      131.99      146.41      5.82 o 
  15   2   1       48.25       62.94      6.69 o 
  16   2   1       44.23       37.02      7.18 o 
  17   2   1      154.01      169.76     11.17 o 
  18   2   1       36.66       40.09     10.89 o 
  19   2   1       29.16       10.65     15.39 o 
   1   3   1      742.90      647.30     12.88 o 
   2   3   1    10131.30     9972.68     49.02 o 
   3   3   1      691.84      574.00      5.48 o 
   4   3   1      381.26      350.08      5.02 o 
   5   3   1       32.70       38.46      2.39 o 
   6   3   1       39.29       43.00      3.11 o 
   7   3   1       98.60      122.10      3.54 o 
   8   3   1     2835.22     2845.83     19.51 o 
   9   3   1      553.05      560.99      8.06 o 
  10   3   1     2392.05     2325.33     20.00 o 
  11   3   1      522.23      522.00      9.15 o 
  12   3   1      381.35      370.62      7.91 o 
  13   3   1      305.00      293.29      7.87 o 
  14   3   1      341.48      331.16      8.50 o 
  15   3   1        2.72       -3.84      3.84 o 
  16   3   1       63.31       65.14      7.06 o 
  17   3   1      158.24      195.03     11.80 o 
  18   3   1       93.74      101.47     10.21 o 
   0   4   1      371.71      333.45      7.90 o 
   1   4   1     4491.86     4264.00     32.68 o 
   2   4   1     3482.93     3458.93     22.22 o 
   3   4   1     1029.74     1200.83      9.51 o 
   4   4   1      187.70      176.78      3.29 o 
   5   4   1      359.13      351.01      4.64 o 
   6   4   1      243.21      235.19      5.19 o 
   7   4   1        9.53        1.60      1.73 o 
   8   4   1      368.24      419.41      6.84 o 
   9   4   1     1028.72      966.99     12.74 o 
  10   4   1      586.72      549.55      9.98 o 
  11   4   1     1362.36     1338.13     15.43 o 
  12   4   1      207.40      214.37      6.43 o 
  13   4   1       80.49       74.29      4.69 o 
  14   4   1       34.70       31.56      4.27 o 
  15   4   1        3.75        2.97      3.86 o 
  16   4   1        7.96        5.80      4.13 o 
  17   4   1      129.11      147.18      8.17 o 
  18   4   1       67.83       45.96      8.74 o 
   1   5   1      483.66      588.01      8.62 o 
   2   5   1      269.10      353.53      5.39 o 
   3   5   1       52.05       54.77      2.52 o 
   4   5   1     7219.70     7729.23     44.59 o 
   5   5   1       37.58       38.04      2.24 o 
   6   5   1     1291.90     1304.88     13.04 o 
   7   5   1      155.02      152.91      4.40 o 
   8   5   1     1545.04     1496.86     16.31 o 
   9   5   1     3541.59     3479.40     28.44 o 
  10   5   1      315.82      316.87      7.93 o 
  11   5   1     1138.54     1121.79     15.27 o 
  12   5   1      352.37      352.82      8.27 o 
  13   5   1      466.52      463.95      9.78 o 
  14   5   1       45.36       45.23      4.90 o 
  15   5   1        6.91       13.00      4.48 o 
  16   5   1      123.80      138.67      6.98 o 
  17   5   1       80.05       83.78      6.36 o 
  18   5   1       31.38       20.66      8.03 o 
   0   6   1       87.26       72.90      7.16 o 
   1   6   1     2312.71     2385.67     18.10 o 
   2   6   1       46.57       56.79      2.88 o 
   3   6   1      398.93      415.26      6.38 o 
   4   6   1      946.48      973.56     10.16 o 
   5   6   1      712.68      641.78      7.90 o 
   6   6   1      116.51      143.42      4.84 o 
   7   6   1        4.15        1.48      2.78 o 
   8   6   1      199.67      209.85      6.41 o 
   9   6   1       14.31        3.94      3.11 o 
  10   6   1      626.72      597.53     11.04 o 
  11   6   1      304.23      280.00      7.98 o 
  12   6   1      388.38      371.69      9.98 o 
  13   6   1       22.77       16.29      3.86 o 
  14   6   1       22.96       17.32      4.04 o 
  15   6   1        6.37        5.06      4.62 o 
  16   6   1       42.35       46.15      5.67 o 
  17   6   1      174.66      164.02      8.48 o 
   1   7   1       10.16        2.72      1.88 o 
   2   7   1      846.55      797.89      9.72 o 
   3   7   1       90.87       76.05      3.53 o 
   4   7   1        5.39        3.97      2.32 o 
   5   7   1       21.93       13.83      3.75 o 
   6   7   1       61.65       69.86      5.07 o 
   7   7   1      771.21      779.48     13.71 o 
   8   7   1      400.00      394.26     10.20 o 
   9   7   1       68.47       62.91      6.17 o 
  10   7   1        0.14       -3.68      3.80 o 
  11   7   1      286.85      274.44      8.64 o 
  12   7   1      258.35      271.28      8.66 o 
  13   7   1       12.58        0.23      3.84 o 
  14   7   1      226.24      236.55      8.17 o 
  15   7   1        1.73       -5.16      5.16 o 
  16   7   1        5.87       -4.84      4.84 o 
   0   8   1     1403.74     1416.96     23.98 o 
   1   8   1     1511.17     1464.89     16.08 o 
   2   8   1        0.74       -3.19      3.19 o 
   3   8   1      931.37      937.22     12.12 o 
   4   8   1      639.07      633.33     13.38 o 
   5   8   1     1589.31     1460.65     22.18 o 
   6   8   1     1367.74     1316.32     20.90 o 
   7   8   1      533.45      583.80     14.06 o 
   8   8   1      180.30      153.98      8.04 o 
   9   8   1        1.36       -4.54      4.54 o 
  10   8   1       41.42       31.06      6.04 o 
  11   8   1      213.37      225.49     10.59 o 
  12   8   1       75.33       86.23      9.06 o 
  13   8   1        0.46       -4.67      4.67 o 
  14   8   1      270.79      278.56     10.26 o 
  15   8   1      392.71      410.49     13.68 o 
   1   9   1     3643.21     3550.58     28.35 o 
   2   9   1     2365.57     2323.61     23.42 o 
   3   9   1       61.12       59.38      6.36 o 
   4   9   1     2190.68     2216.90     32.22 o 
   5   9   1        5.75        1.39      4.72 o 
   6   9   1      756.87      670.96     21.58 o 
   7   9   1      814.42      770.47     19.16 o 
   8   9   1      312.11      305.21     12.46 o 
   9   9   1      149.02      160.59      9.35 o 
  10   9   1       20.11       13.60      5.53 o 
  11   9   1       22.93       19.75      5.92 o 
  12   9   1       50.55       54.67      7.37 o 
  13   9   1      179.31      180.36      9.51 o 
  14   9   1      513.90      585.69     16.68 o 
   0  10   1        9.12       10.81      5.92 o 
   1  10   1      231.22      233.01      7.48 o 
   2  10   1        1.11       -4.05      4.05 o 
   3  10   1       43.62       30.40      5.92 o 
   4  10   1       22.66       15.43      4.98 o 
   5  10   1      291.95      266.68     11.18 o 
   6  10   1      199.81      201.26     10.14 o 
   7  10   1      338.78      345.72     13.13 o 
   8  10   1       37.04       26.44      7.49 o 
   9  10   1       26.81       28.29      7.19 o 
  10  10   1       14.00       11.92      6.26 o 
  11  10   1      284.49      265.07     12.63 o 
  12  10   1      268.18      247.45     14.33 o 
   1  11   1      520.54      495.76     12.84 o 
   2  11   1       91.25       74.29      6.99 o 
   3  11   1       69.11       78.16      7.24 o 
   4  11   1       34.74       21.29      5.91 o 
   5  11   1      166.48      153.35      9.75 o 
   6  11   1       71.20       72.44      7.67 o 
   7  11   1        2.95        2.00      5.48 o 
   8  11   1       91.24       83.83      8.34 o 
   9  11   1       51.44       32.27      7.50 o 
  10  11   1       32.77       15.55      6.71 o 
   0  12   1       61.40       62.28     15.39 o 
   1  12   1       12.60        1.85      8.76 o 
   2  12   1      308.90      334.85     14.66 o 
   3  12   1       32.60       44.53      6.37 o 
   4  12   1        0.03        0.83      7.06 o 
   5  12   1        4.57       -0.30      5.96 o 
   6  12   1      388.30      403.04     14.80 o 
   7  12   1        4.55       -1.33      6.93 o 
   8  12   1       44.75       53.81     10.80 o 
   1  13   1       28.17       62.28     18.32 o 
   2  13   1       27.07       49.61     12.17 o 
   3  13   1       21.73       38.49      8.68 o 
   4  13   1       80.56      120.13     13.43 o 
   5  13   1       22.54       43.03      7.65 o 
   1   0   2    14311.00    13535.15     97.81 o 
   2   0   2     1949.23     2041.75     21.57 o 
   3   0   2    17409.51    17352.74    110.29 o 
   4   0   2     2497.67     2884.77     29.61 o 
   5   0   2    10614.72    10720.82     71.24 o 
   6   0   2        0.50        9.19      2.31 o 
   7   0   2    18258.17    20238.18    219.60 o 
   8   0   2        4.73       16.50      3.99 o 
   9   0   2      357.89      367.17      8.09 o 
  10   0   2     1213.61     1171.62     15.90 o 
  11   0   2     2084.64     2219.33     21.95 o 
  12   0   2     2127.45     2049.32     23.76 o 
  13   0   2     2973.57     2887.96     42.55 o 
  14   0   2       49.62       23.32     14.29 o 
  15   0   2      878.83      851.05     30.28 o 
  16   0   2        9.85       25.82      9.53 o 
  17   0   2       25.80       47.28     11.13 o 
  18   0   2        5.43        6.96      9.84 o 
  19   0   2      114.64      172.98     17.83 o 
   1   1   2     3689.42     3606.95     20.48 o 
   2   1   2     7193.00     7008.56     33.33 o 
   3   1   2     2059.90     1965.40     11.65 o 
   4   1   2     2278.93     2192.61     13.18 o 
   5   1   2     1874.48     2086.72     12.53 o 
   6   1   2     3788.93     4262.51     22.30 o 
   7   1   2     2929.11     2981.81     17.50 o 
   8   1   2     7138.29     7034.82     33.25 o 
   9   1   2      436.19      408.48      4.99 o 
  10   1   2      362.82      359.65      5.29 o 
  11   1   2        2.70        2.33      2.47 o 
  12   1   2      731.87      815.50     12.80 o 
  13   1   2      254.49      260.26      7.61 o 
  14   1   2      416.57      384.53     11.81 o 
  15   1   2      286.76      298.87     12.90 o 
  16   1   2       69.20       56.49      8.90 o 
  17   1   2       38.40       58.19      8.39 o 
  18   1   2       52.68       69.07      8.99 o 
  19   1   2       94.00      120.03     12.77 o 
   0   2   2    19057.10    18302.58    128.93 o 
   1   2   2     3649.51     3650.03     23.10 o 
   2   2   2      203.31      232.51      3.21 o 
   3   2   2     3597.46     3723.31     21.07 o 
   4   2   2      977.00     1002.84      9.13 o 
   5   2   2      568.16      675.67      7.35 o 
   6   2   2      575.31      553.07      6.04 o 
   7   2   2     1141.44     1159.71     12.11 o 
   8   2   2     1113.73     1187.91     10.51 o 
   9   2   2       37.82       49.67      2.81 o 
  10   2   2     1783.76     1830.54     15.57 o 
  11   2   2      523.51      489.26      7.92 o 
  12   2   2      726.43      715.65     10.64 o 
  13   2   2      474.10      425.98     12.11 o 
  14   2   2       36.63       36.28      4.39 o 
  15   2   2       13.88       13.26      4.90 o 
  16   2   2       43.36       42.67      6.61 o 
  17   2   2        6.58        5.33      6.50 o 
  18   2   2        2.39       -4.71      6.85 o 
  19   2   2        0.63      -10.61     10.61 o 
   1   3   2      389.91      354.61      4.37 o 
   2   3   2      114.83      124.39      2.47 o 
   3   3   2        3.59        6.57      1.21 o 
   4   3   2     3247.37     3494.74     21.01 o 
   5   3   2     1354.54     1475.67     12.81 o 
   6   3   2      933.83     1105.37     13.70 o 
   7   3   2       84.19       87.21      3.46 o 
   8   3   2     6302.64     6651.77     38.84 o 
   9   3   2      233.59      213.33      5.36 o 
  10   3   2      105.60      106.17      4.18 o 
  11   3   2      321.04      328.22      7.42 o 
  12   3   2     1843.29     1891.27     18.88 o 
  13   3   2       26.40       18.16      3.73 o 
  14   3   2      172.98      171.06      7.79 o 
  15   3   2       19.00       17.70      4.41 o 
  16   3   2      169.89      173.30      9.20 o 
  17   3   2        0.00       -2.85      5.42 o 
  18   3   2      183.21      203.94     12.35 o 
   0   4   2     1817.04     1870.90     22.58 o 
   1   4   2      538.16      627.99      6.69 o 
   2   4   2      106.57      107.88      2.75 o 
   3   4   2       86.23      113.76      3.08 o 
   4   4   2      103.26      148.56      3.61 o 
   5   4   2     6825.53     7286.51     45.84 o 
   6   4   2     1473.60     1450.65     14.92 o 
   7   4   2        9.22        2.15      1.94 o 
   8   4   2       29.93       46.73      3.44 o 
   9   4   2       28.88       35.63      4.02 o 
  10   4   2      468.32      474.14      8.88 o 
  11   4   2       24.09       27.13      3.66 o 
  12   4   2      464.45      468.18      9.22 o 
  13   4   2      470.58      466.00      9.42 o 
  14   4   2      271.22      251.32      7.29 o 
  15   4   2       25.74       32.23      5.36 o 
  16   4   2       34.41       37.27      9.34 o 
  17   4   2       18.34       17.05      6.45 o 
  18   4   2       23.52       14.02     11.53 o 
   1   5   2      864.38      896.13      8.98 o 
   2   5   2       19.09       69.97      2.76 o 
   3   5   2     2161.63     2023.07     17.55 o 
   4   5   2        0.27        0.15      1.35 o 
   5   5   2       31.40       20.02      2.37 o 
   6   5   2       66.98       52.93      3.21 o 
   7   5   2     1111.22     1170.38     12.78 o 
   8   5   2      433.17      394.06      8.60 o 
   9   5   2      899.97      923.18     13.80 o 
  10   5   2      200.47      201.66      6.27 o 
  11   5   2       38.30       34.83      3.89 o 
  12   5   2        4.46        6.50      3.23 o 
  13   5   2      450.44      466.51      9.72 o 
  14   5   2      584.01      622.44     11.48 o 
  15   5   2     1069.37     1073.86     16.69 o 
  16   5   2      175.18      175.34      7.12 o 
  17   5   2        3.90        2.45      5.60 o 
   0   6   2     3606.99     3723.50     40.98 o 
   1   6   2      856.68      815.46      9.16 o 
   2   6   2      449.26      499.52      7.00 o 
   3   6   2      740.85      762.10      8.89 o 
   4   6   2     1615.22     1670.68     17.03 o 
   5   6   2        0.49        3.54      2.64 o 
   6   6   2     1734.10     1647.99     16.77 o 
   7   6   2      404.03      411.68      9.34 o 
   8   6   2        5.82        4.25      3.25 o 
   9   6   2       19.28       13.50      3.43 o 
  10   6   2     2252.86     2244.08     24.55 o 
  11   6   2     1484.10     1440.28     17.21 o 
  12   6   2      222.03      217.11      7.43 o 
  13   6   2        0.22       -3.82      3.82 o 
  14   6   2       39.02       38.95      4.73 o 
  15   6   2      237.15      228.46      8.03 o 
  16   6   2      130.19      156.28      9.64 o 
  17   6   2      451.72      464.53     12.37 o 
   1   7   2       21.39       18.75      2.24 o 
   2   7   2      762.97      806.92     10.66 o 
   3   7   2      322.52      297.62      6.22 o 
   4   7   2     1711.74     1654.03     18.36 o 
   5   7   2       14.42       17.06      3.20 o 
   6   7   2        3.22       -2.81      3.50 o 
   7   7   2      147.70      121.34      7.67 o 
   8   7   2      158.24      133.26      6.44 o 
   9   7   2       73.49       88.28      5.96 o 
  10   7   2       72.20       93.47      6.27 o 
  11   7   2        2.73       -3.65      3.65 o 
  12   7   2       23.13       14.93      5.51 o 
  13   7   2      170.04      171.54      7.13 o 
  14   7   2       96.95      112.15      6.51 o 
  15   7   2        9.11        3.77      4.44 o 
  16   7   2       32.31       37.79      5.62 o 
   0   8   2      503.31      530.08     13.98 o 
   1   8   2     2904.68     2867.44     24.63 o 
   2   8   2        0.47       -2.40      2.40 o 
   3   8   2       45.26       27.14      3.94 o 
   4   8   2      155.16      158.92      6.56 o 
   5   8   2      146.13      142.85      7.60 o 
   6   8   2       87.32       76.08      6.72 o 
   7   8   2      317.03      313.60     10.62 o 
   8   8   2        0.73       -4.25      4.25 o 
   9   8   2      353.99      303.89     10.84 o 
  10   8   2       77.33       70.56      6.01 o 
  11   8   2        2.77        6.20      7.22 o 
  12   8   2       17.97       12.12      4.66 o 
  13   8   2        5.11        1.46      4.84 o 
  14   8   2       80.86       68.73      6.61 o 
  15   8   2        4.54       -6.05      6.05 o 
   1   9   2        4.31       -2.68      3.31 o 
   2   9   2     1059.20     1053.67     15.58 o 
   3   9   2       74.33       91.24      5.52 o 
   4   9   2      337.92      300.69     10.75 o 
   5   9   2      131.72      127.18      7.27 o 
   6   9   2      130.65      112.99      8.38 o 
   7   9   2       14.58       16.65      5.77 o 
   8   9   2      155.62      145.96      9.03 o 
   9   9   2       29.32       23.23      5.75 o 
  10   9   2       27.00       19.87      6.20 o 
  11   9   2       25.63       19.38      5.61 o 
  12   9   2        9.55        6.34      5.56 o 
  13   9   2        1.07       -6.26      6.26 o 
  14   9   2       17.06       15.77      6.60 o 
   0  10   2      133.82      120.43      7.07 o 
   1  10   2      585.83      565.35     10.97 o 
   2  10   2      216.16      206.92      9.04 o 
   3  10   2      356.69      336.35     12.05 o 
   4  10   2       12.75        6.87      7.91 o 
   5  10   2      229.39      245.74     10.94 o 
   6  10   2       66.89       68.59     11.21 o 
   7  10   2      538.78      491.98     22.74 o 
   8  10   2       39.20       29.49      6.51 o 
   9  10   2      127.18      102.41      8.61 o 
  10  10   2       90.56      104.54     11.94 o 
  11  10   2       25.78       47.69      7.04 o 
  12  10   2        3.68        1.27      6.54 o 
   1  11   2       28.20       24.49      6.05 o 
   2  11   2      155.14      174.79     12.69 o 
   3  11   2      275.84      247.94     10.89 o 
   4  11   2      208.80      199.60      9.92 o 
   5  11   2        3.32        1.53      5.96 o 
   6  11   2        0.06        8.37      5.56 o 
   7  11   2      163.47      164.97     10.29 o 
   8  11   2      255.31      248.08     14.82 o 
   9  11   2       38.62       19.03      9.41 o 
  10  11   2        0.28       -0.80      7.42 o 
   0  12   2      274.62      279.91     26.38 o 
   1  12   2       20.10       39.44      7.72 o 
   2  12   2       63.52       71.56     11.46 o 
   3  12   2        0.31        4.99      5.91 o 
   4  12   2      298.85      292.47     16.68 o 
   5  12   2      269.73      284.16     12.59 o 
   6  12   2      342.94      364.12     15.21 o 
   7  12   2      264.75      282.73     15.02 o 
   8  12   2       10.49       22.06      7.19 o 
   1  13   2       53.89       98.19     18.32 o 
   2  13   2      230.06      265.54     31.14 o 
   3  13   2      180.18      194.41     12.00 o 
   4  13   2      116.73      161.95     12.26 o 
   5  13   2      127.68      142.68     11.32 o 
   1   1   3      762.95      826.35      7.36 o 
   2   1   3      166.33      133.10      2.66 o 
   3   1   3      767.13      700.40      6.34 o 
   4   1   3     8668.09     8682.41     56.42 o 
   5   1   3     1049.75     1060.78      9.02 o 
   6   1   3      123.41      126.58      3.81 o 
   7   1   3      194.40      234.50      4.36 o 
   8   1   3      245.75      288.47      4.84 o 
   9   1   3      854.39      914.51      9.41 o 
  10   1   3       94.66       86.52      3.89 o 
  11   1   3       43.35       52.29      3.84 o 
  12   1   3       85.34       89.85      4.88 o 
  13   1   3       24.77       29.37      4.41 o 
  14   1   3       75.99       68.68      6.62 o 
  15   1   3       84.53       95.42      7.41 o 
  16   1   3      488.89      457.84     16.20 o 
  17   1   3        1.78       -5.53      5.53 o 
  18   1   3        4.78       -6.70      6.70 o 
  19   1   3       29.35       29.98     11.06 o 
   0   2   3       64.23       52.86      4.86 o 
   1   2   3     4741.52     4642.88     26.32 o 
   2   2   3     6788.19     6751.87     32.75 o 
   3   2   3       22.56       30.23      1.65 o 
   4   2   3      481.46      444.46      5.64 o 
   5   2   3     1253.15     1353.83     11.90 o 
   6   2   3      495.34      511.55      5.75 o 
   7   2   3       81.23      108.74      3.35 o 
   8   2   3     1334.96     1412.58     10.77 o 
   9   2   3      802.46      959.85     11.00 o 
  10   2   3     1688.85     1794.38     17.55 o 
  11   2   3      281.07      285.33      6.92 o 
  12   2   3      536.90      517.42      9.70 o 
  13   2   3      107.95      102.50      5.78 o 
  14   2   3        1.04       10.78      4.88 o 
  15   2   3        2.77       -6.45      6.45 o 
  16   2   3      351.52      388.23     13.06 o 
  17   2   3      191.36      199.79     11.89 o 
  18   2   3        1.01        3.25      7.23 o 
  19   2   3        2.25      -13.19     15.39 o 
   1   3   3      603.31      499.66      4.96 o 
   2   3   3      462.06      531.96      5.14 o 
   3   3   3     1939.69     1805.11     11.76 o 
   4   3   3     6606.78     6984.03     37.25 o 
   5   3   3       32.63       28.82      2.22 o 
   6   3   3      271.12      298.12      5.67 o 
   7   3   3     3983.80     4003.04     26.03 o 
   8   3   3      684.35      680.89      8.98 o 
   9   3   3     3862.39     3859.56     26.90 o 
  10   3   3       75.65       70.10      3.97 o 
  11   3   3      544.47      578.62     10.33 o 
  12   3   3      218.81      226.05      6.57 o 
  13   3   3     2257.22     2269.38     23.09 o 
  14   3   3      111.59      126.81      7.07 o 
  15   3   3      137.56      151.27      8.98 o 
  16   3   3      218.56      224.20     10.27 o 
  17   3   3       67.92       75.26      7.54 o 
  18   3   3        9.77        2.32      7.11 o 
   0   4   3     7049.93     7124.16     55.54 o 
   1   4   3     3283.12     3453.51     21.77 o 
   2   4   3     5233.66     5460.25     29.49 o 
   3   4   3      136.46      172.65      3.59 o 
   4   4   3      545.78      512.34      6.15 o 
   5   4   3     1398.50     1529.88     15.66 o 
   6   4   3     1144.47     1142.21     11.99 o 
   7   4   3       61.96       86.53      3.68 o 
   8   4   3        3.07       -0.83      2.18 o 
   9   4   3      469.45      518.82      8.42 o 
  10   4   3     3658.97     3587.23     29.17 o 
  11   4   3      502.39      491.19      9.96 o 
  12   4   3     1465.87     1451.70     16.85 o 
  13   4   3       60.89       64.53      4.72 o 
  14   4   3      408.90      375.12      8.79 o 
  15   4   3      177.37      161.57      7.86 o 
  16   4   3      324.00      326.39     12.36 o 
  17   4   3        0.02       -5.67      5.67 o 
  18   4   3      160.50      175.19     10.49 o 
   1   5   3        9.91       14.43      1.68 o 
   2   5   3     1557.93     1605.82     14.52 o 
   3   5   3     4464.60     4746.55     25.79 o 
   4   5   3     4815.62     5255.09     28.07 o 
   5   5   3      140.58      186.53      4.50 o 
   6   5   3      480.45      530.04      9.16 o 
   7   5   3     1381.56     1375.98     14.48 o 
   8   5   3        6.05        4.99      2.46 o 
   9   5   3     1812.36     1779.01     18.80 o 
  10   5   3      632.04      670.65     11.47 o 
  11   5   3      340.10      342.63      8.58 o 
  12   5   3       88.12       85.18      5.49 o 
  13   5   3       96.45      101.51      5.53 o 
  14   5   3        8.20       -4.36      4.36 o 
  15   5   3       14.63        7.62      4.64 o 
  16   5   3      433.43      447.49     14.06 o 
  17   5   3        3.47        1.80      6.19 o 
   0   6   3        2.21       -2.64      2.66 o 
   1   6   3      859.27      931.30      9.96 o 
   2   6   3      365.29      423.31      6.48 o 
   3   6   3      264.57      237.80      5.45 o 
   4   6   3      631.10      610.85      8.97 o 
   5   6   3       22.78       36.78      3.28 o 
   6   6   3      363.74      375.89      8.26 o 
   7   6   3       60.24       73.42      4.76 o 
   8   6   3       10.52        7.59      5.31 o 
   9   6   3       46.76       43.23      5.35 o 
  10   6   3     1572.52     1505.09     21.21 o 
  11   6   3       69.97       75.78      5.57 o 
  12   6   3      213.27      214.67      7.39 o 
  13   6   3       87.74       87.57      6.27 o 
  14   6   3       42.52       36.42      4.65 o 
  15   6   3       58.03       45.08      4.87 o 
  16   6   3      335.66      321.01     11.15 o 
  17   6   3        0.05       -8.44      8.44 o 
   1   7   3      954.94      853.17     11.26 o 
   2   7   3       72.61       83.23      3.83 o 
   3   7   3     1231.87     1241.62     13.89 o 
   4   7   3      413.63      397.95      8.53 o 
   5   7   3      258.75      248.72      7.71 o 
   6   7   3       40.56       49.86      5.72 o 
   7   7   3     1276.71     1212.19     22.52 o 
   8   7   3        0.05        4.53      4.28 o 
   9   7   3      625.21      637.44     13.37 o 
  10   7   3      200.25      200.67      7.67 o 
  11   7   3       58.28       60.66      5.35 o 
  12   7   3       54.20       51.77      5.38 o 
  13   7   3      675.33      708.15     14.57 o 
  14   7   3        0.14       -5.34      5.34 o 
  15   7   3        0.03       -6.59      7.21 o 
  16   7   3        5.13        2.56      6.94 o 
   0   8   3     2309.11     2175.83     31.62 o 
   1   8   3        0.37       -2.32      2.32 o 
   2   8   3      630.39      632.09     10.13 o 
   3   8   3       50.88       57.96      4.39 o 
   4   8   3     2245.51     2038.86     24.86 o 
   5   8   3      628.74      668.86     15.85 o 
   6   8   3      811.49      788.98     17.76 o 
   7   8   3       77.44       77.01      7.11 o 
   8   8   3      130.70      112.08     10.08 o 
   9   8   3       52.34       42.88      4.97 o 
  10   8   3      193.62      185.31      7.50 o 
  11   8   3        3.47       -3.98      3.98 o 
  12   8   3      347.71      358.42     10.40 o 
  13   8   3       11.35        3.57      4.64 o 
  14   8   3      174.17      181.11      9.42 o 
  15   8   3        0.01       -6.00      6.00 o 
   1   9   3      786.54      751.42     11.80 o 
   2   9   3       53.59       45.66      4.30 o 
   3   9   3       58.29       50.26      4.78 o 
   4   9   3      249.20      245.13      9.89 o 
   5   9   3        5.50       -1.38      4.26 o 
   6   9   3      493.39      449.25     14.01 o 
   7   9   3      645.80      609.99     16.48 o 
   8   9   3      391.72      335.60     13.11 o 
   9   9   3       13.54       10.51      5.12 o 
  10   9   3       31.60       28.43      5.84 o 
  11   9   3       44.67       36.24      6.04 o 
  12   9   3        9.90        0.50      5.75 o 
  13   9   3      335.62      362.89     13.38 o 
  14   9   3       16.07       30.67      8.29 o 
   0  10   3      865.07      834.30     20.97 o 
   1  10   3       47.53       41.72      5.19 o 
   2  10   3        8.18        8.38      6.45 o 
   3  10   3      125.00      114.69      9.08 o 
   4  10   3       60.97       69.69      7.61 o 
   5  10   3       59.77       61.35      7.52 o 
   6  10   3     1066.74     1053.62     23.44 o 
   7  10   3        0.55       -5.03      5.03 o 
   8  10   3       77.77       88.86     10.24 o 
   9  10   3        2.57       -0.84      5.17 o 
  10  10   3      239.47      222.85     10.55 o 
  11  10   3       98.74      123.01      9.35 o 
  12  10   3       70.79       80.46      8.51 o 
   1  11   3      105.20      112.89      8.70 o 
   2  11   3      548.21      550.73     15.51 o 
   3  11   3      408.39      358.69     12.87 o 
   4  11   3       87.43       82.73      7.82 o 
   5  11   3      243.39      222.31     10.85 o 
   6  11   3      492.93      463.56     16.61 o 
   7  11   3       17.69       17.78      7.86 o 
   8  11   3       17.57       25.99      8.75 o 
   9  11   3       35.21       13.39      6.86 o 
  10  11   3       20.41        2.06      6.42 o 
   0  12   3        1.08      -13.19     13.19 o 
   1  12   3       30.81       15.43     10.01 o 
   2  12   3        7.59       31.78     12.84 o 
   3  12   3       90.24      104.56     10.65 o 
   4  12   3      162.90      161.20     11.81 o 
   5  12   3        0.46       -6.27     11.67 o 
   6  12   3        0.23        3.38      6.19 o 
   7  12   3       41.44       24.38      7.06 o 
   8  12   3       37.54       15.86      7.47 o 
   2  13   3       30.75       14.02     13.10 o 
   3  13   3       50.76       67.07     16.85 o 
   4  13   3        0.73        1.05      8.89 o 
   0   0   4    88553.23    73276.13    970.18 o 
   1   0   4    27704.07    25697.64    370.71 o 
   2   0   4     7769.58     7815.87    115.84 o 
   3   0   4      101.93       83.07      3.89 o 
   4   0   4        0.10        0.59      1.54 o 
   5   0   4      842.15     1040.65     12.52 o 
   6   0   4        2.99       20.71      3.17 o 
   7   0   4     3000.01     3049.60     27.35 o 
   8   0   4      962.72      987.90     13.86 o 
   9   0   4     3733.47     3887.00     34.34 o 
  10   0   4      356.86      418.27      9.41 o 
  11   0   4     4767.22     4674.31     48.29 o 
  12   0   4        3.61        3.99      5.79 o 
  13   0   4      179.90      183.12     10.61 o 
  14   0   4       95.80      117.38      9.66 o 
  15   0   4      143.94      156.08     14.71 o 
  16   0   4       12.90        5.86     11.72 o 
  17   0   4       29.34       34.76     10.09 o 
  18   0   4        2.78       -8.97      8.97 o 
  19   0   4       25.08       11.72     18.32 o 
   1   1   4     7067.38     7114.92     40.90 o 
   2   1   4     6697.72     6504.73     38.04 o 
   3   1   4      639.53      632.19      6.64 o 
   4   1   4     5220.49     5153.67     28.33 o 
   5   1   4       50.22       49.48      2.28 o 
   6   1   4     1310.08     1403.11     11.68 o 
   7   1   4      221.68      279.15      6.07 o 
   8   1   4      104.79       69.53      2.88 o 
   9   1   4      596.89      670.49      8.13 o 
  10   1   4      280.09      246.96      5.79 o 
  11   1   4       14.72        5.29      3.89 o 
  12   1   4      143.64      150.24      6.50 o 
  13   1   4       98.24       96.96      6.16 o 
  14   1   4      858.35      844.13     17.95 o 
  15   1   4       88.20       94.53      9.67 o 
  16   1   4        6.74       -5.24      6.66 o 
  17   1   4        2.78       -6.48      6.48 o 
  18   1   4      580.21      662.69     21.05 o 
  19   1   4        2.90        0.00     11.92 o 
   0   2   4     3677.24     3633.45     31.32 o 
   1   2   4    12925.09    12906.18     66.45 o 
   2   2   4       57.87       65.51      2.48 o 
   3   2   4      827.45      856.15      8.50 o 
   4   2   4      489.93      526.42      6.12 o 
   5   2   4      516.80      491.03      5.87 o 
   6   2   4      105.05      128.20      3.34 o 
   7   2   4        8.24        7.36      1.77 o 
   8   2   4      201.57      216.83      5.47 o 
   9   2   4      153.29      145.96      4.86 o 
  10   2   4      212.86      246.94      6.42 o 
  11   2   4     1117.20     1099.34     13.91 o 
  12   2   4      215.58      201.66      6.36 o 
  13   2   4      569.16      557.01     11.34 o 
  14   2   4        0.31       -5.11      5.11 o 
  15   2   4       18.88        7.82      5.05 o 
  16   2   4       16.50        2.21      5.03 o 
  17   2   4       19.95       24.65      7.23 o 
  18   2   4       45.53       47.59      9.73 o 
   1   3   4      465.60      425.99      8.97 o 
   2   3   4     1073.22     1230.15      9.94 o 
   3   3   4     1344.43     1315.50      9.68 o 
   4   3   4      660.81      639.16      6.69 o 
   5   3   4        0.47       -0.80      2.02 o 
   6   3   4        8.37       -1.76      1.76 o 
   7   3   4        0.40        3.24      2.70 o 
   8   3   4     1233.57     1249.92     12.87 o 
   9   3   4        6.10       10.79      2.79 o 
  10   3   4      109.39      110.47      4.93 o 
  11   3   4     3031.97     3049.60     25.98 o 
  12   3   4      617.81      613.54     11.85 o 
  13   3   4      108.89      119.95      5.75 o 
  14   3   4       12.24       10.60      4.31 o 
  15   3   4      498.16      461.13     13.85 o 
  16   3   4       35.20       45.30      6.36 o 
  17   3   4       41.70       49.09      6.94 o 
  18   3   4        8.14        0.69      7.68 o 
   0   4   4      339.10      437.45      8.69 o 
   1   4   4     4012.49     4233.83     26.57 o 
   2   4   4      700.55      776.92      7.91 o 
   3   4   4     1377.66     1358.99     10.31 o 
   4   4   4      212.65      197.22      3.63 o 
   5   4   4      288.95      296.96      5.69 o 
   6   4   4       19.31       19.03      2.45 o 
   7   4   4     6017.29     6246.69     39.41 o 
   8   4   4       92.69       97.06      4.15 o 
   9   4   4       15.06       14.14      2.89 o 
  10   4   4     2707.28     2714.77     24.59 o 
  11   4   4      940.42      979.99     14.03 o 
  12   4   4     1321.79     1339.88     18.39 o 
  13   4   4      891.11      864.60     13.91 o 
  14   4   4        1.24       -3.80      3.80 o 
  15   4   4       74.98       74.98      6.72 o 
  16   4   4      107.00       97.45      8.50 o 
  17   4   4       15.94       12.13      7.22 o 
  18   4   4       19.43       32.37     10.01 o 
   1   5   4       33.37       33.21      2.36 o 
   2   5   4     6444.88     6759.35     35.02 o 
   3   5   4        0.77        2.35      1.53 o 
   4   5   4     3547.43     3651.69     21.84 o 
   5   5   4      244.50      268.09      5.30 o 
   6   5   4     1348.56     1337.19     13.82 o 
   7   5   4      846.33      870.91     11.25 o 
   8   5   4      844.72      873.38     11.70 o 
   9   5   4      107.07      113.30      5.85 o 
  10   5   4       34.92       33.04      4.29 o 
  11   5   4      687.25      711.43     13.25 o 
  12   5   4      163.88      154.61      6.78 o 
  13   5   4       12.99       -2.07      3.70 o 
  14   5   4      506.76      526.45     13.74 o 
  15   5   4      907.64      869.09     17.45 o 
  16   5   4        0.44       -3.17      6.50 o 
  17   5   4       23.46        2.24      8.14 o 
   0   6   4      326.53      300.99      8.46 o 
   1   6   4      774.11      679.86      8.41 o 
   2   6   4       18.69       39.84      2.71 o 
   3   6   4      416.76      455.44      6.71 o 
   4   6   4       91.18      127.89      4.34 o 
   5   6   4     2937.49     2907.99     25.02 o 
   6   6   4      143.34      137.72      5.35 o 
   7   6   4      757.90      751.69     11.72 o 
   8   6   4       20.53       14.38      3.88 o 
   9   6   4      395.92      356.54      9.89 o 
  10   6   4       38.67       40.86      5.16 o 
  11   6   4      650.66      648.16     13.91 o 
  12   6   4      586.91      564.01     17.12 o 
  13   6   4      169.85      162.87      7.02 o 
  14   6   4       26.73       15.19      4.43 o 
  15   6   4      359.41      380.03     10.92 o 
  16   6   4        6.28        2.60      5.48 o 
  17   6   4      193.31      195.43     11.56 o 
   1   7   4      157.87      163.50      4.68 o 
   2   7   4     2687.11     2452.73     19.04 o 
   3   7   4        2.91        4.17      2.67 o 
   4   7   4       64.18       59.10      4.17 o 
   5   7   4      144.52      135.45      5.91 o 
   6   7   4       26.47       35.87      4.32 o 
   7   7   4      367.38      345.09      9.40 o 
   8   7   4     1158.74     1149.38     17.81 o 
   9   7   4       16.46        7.69      5.19 o 
  10   7   4      620.04      644.13     13.90 o 
  11   7   4       76.50       74.91      5.81 o 
  12   7   4      353.42      348.97     10.21 o 
  13   7   4        4.89        7.57      4.69 o 
  14   7   4      216.63      215.62      8.52 o 
  15   7   4       13.05       -6.94      6.94 o 
  16   7   4        1.63       -7.59      7.59 o 
   0   8   4      257.59      248.07      9.04 o 
   1   8   4      305.19      283.07      7.17 o 
   2   8   4        8.85        4.11      4.37 o 
   3   8   4       37.17       39.15      4.40 o 
   4   8   4      330.98      315.53      8.54 o 
   5   8   4      555.87      493.11     10.93 o 
   6   8   4      557.75      525.15     13.17 o 
   7   8   4      374.48      339.93     10.89 o 
   8   8   4      103.23       97.73      7.33 o 
   9   8   4        0.01       -1.90      4.46 o 
  10   8   4      197.07      193.85      9.24 o 
  11   8   4       43.95       30.66      5.58 o 
  12   8   4        0.40       -3.61      5.68 o 
  13   8   4      483.95      528.74     14.07 o 
  14   8   4       30.37       22.15      5.99 o 
  15   8   4        2.00       -5.95      5.95 o 
   1   9   4      295.65      295.54      9.32 o 
   2   9   4      370.01      382.47     10.71 o 
   3   9   4       76.31       81.33      6.49 o 
   4   9   4       39.31       36.44      5.22 o 
   5   9   4       40.22       34.42      5.16 o 
   6   9   4        1.99        6.62      4.83 o 
   7   9   4        0.12        1.41      5.71 o 
   8   9   4       73.09       81.95      7.11 o 
   9   9   4       48.26       31.34      5.93 o 
  10   9   4        0.01       -4.31      4.31 o 
  11   9   4       20.73       12.78      5.15 o 
  12   9   4       19.17        7.21      9.16 o 
  13   9   4        0.04       -6.35      6.35 o 
  14   9   4        1.31      -10.61     10.61 o 
   0  10   4     3036.44     3125.44     45.99 o 
   1  10   4       38.62       39.83      5.81 o 
   2  10   4       14.88        5.03      3.93 o 
   3  10   4      221.82      208.42      8.89 o 
   4  10   4        3.67        1.14      4.57 o 
   5  10   4      503.21      495.84     13.85 o 
   6  10   4      108.22       99.81      8.31 o 
   7  10   4      273.93      272.63     12.19 o 
   8  10   4        4.49        0.28      5.56 o 
   9  10   4       44.17       27.74      5.81 o 
  10  10   4       22.67       12.91      6.09 o 
  11  10   4        1.40       -6.84      6.84 o 
  12  10   4       12.09        0.99      6.74 o 
   1  11   4       11.16        7.16     10.23 o 
   2  11   4      392.90      316.22     25.65 o 
   3  11   4       70.66       83.44     12.48 o 
   4  11   4      114.47      133.96      9.45 o 
   5  11   4       22.96       14.09      6.18 o 
   6  11   4        0.27       -2.56      6.34 o 
   7  11   4      163.10      194.17     10.04 o 
   8  11   4      398.59      409.04     13.93 o 
   9  11   4       60.12       44.14      7.49 o 
  10  11   4       31.83       13.42      9.04 o 
   0  12   4       12.91      -15.39     15.39 o 
   1  12   4      192.00      181.32     12.20 o 
   2  12   4       28.95       25.04      8.04 o 
   3  12   4       63.03       62.55      9.29 o 
   4  12   4       35.16       33.70      7.80 o 
   5  12   4     1095.15     1217.57     24.21 o 
   6  12   4       49.32       55.16      8.55 o 
   7  12   4      109.10      105.78      9.54 o 
   8  12   4        0.64       10.22     10.84 o 
   1  13   4      187.13      209.57     28.58 o 
   2  13   4      127.65      153.14     12.23 o 
   3  13   4       19.69       40.90     10.01 o 
   4  13   4      201.71      265.74     18.42 o 
   1   1   5    22067.41    21425.31    113.53 o 
   2   1   5     3453.68     3528.62     27.33 o 
   3   1   5      525.52      629.46      7.74 o 
   4   1   5      289.21      278.63      4.76 o 
   5   1   5      134.58      146.98      3.60 o 
   6   1   5      349.24      352.12      5.75 o 
   7   1   5       52.16       72.08      3.09 o 
   8   1   5      352.06      345.43      6.00 o 
   9   1   5     2264.00     2216.24     19.73 o 
  10   1   5      150.50      149.85      5.33 o 
  11   1   5       33.91       25.19      3.37 o 
  12   1   5       83.37      103.97      5.72 o 
  13   1   5      616.03      593.58     12.99 o 
  14   1   5        2.20        2.74      5.29 o 
  15   1   5        3.16       -4.92      4.92 o 
  16   1   5        4.02        5.88      5.63 o 
  17   1   5       34.28       22.89      7.41 o 
  18   1   5       27.99       17.17      8.99 o 
   0   2   5     5053.73     4882.93     40.42 o 
   1   2   5     1527.14     1388.15     11.50 o 
   2   2   5     4586.82     4469.33     33.13 o 
   3   2   5      563.21      516.90      7.00 o 
   4   2   5     2106.58     2032.86     15.14 o 
   5   2   5      802.55      853.05      8.93 o 
   6   2   5     4982.51     4941.34     29.20 o 
   7   2   5      378.40      410.11      6.11 o 
   8   2   5      734.43      837.05     10.83 o 
   9   2   5      118.96       99.96      4.67 o 
  10   2   5     1200.89     1151.41     13.98 o 
  11   2   5      252.41      218.78      6.45 o 
  12   2   5     1185.41     1190.11     15.19 o 
  13   2   5       77.18       75.64      6.06 o 
  14   2   5      237.55      220.27     10.54 o 
  15   2   5       22.74       28.84      5.62 o 
  16   2   5      563.46      584.59     16.04 o 
  17   2   5       62.98       72.79      7.53 o 
  18   2   5       88.27      113.38     15.34 o 
   1   3   5     2489.39     2349.26     20.53 o 
   2   3   5        9.33        3.52      1.69 o 
   3   3   5     2523.22     2478.93     17.56 o 
   4   3   5     7631.65     7922.29     44.35 o 
   5   3   5        0.05        1.75      1.90 o 
   6   3   5      609.12      726.27      9.93 o 
   7   3   5      219.84      198.87      5.47 o 
   8   3   5     2238.83     2254.12     19.79 o 
   9   3   5     3022.15     2948.91     28.00 o 
  10   3   5      531.58      570.79      9.84 o 
  11   3   5      254.66      277.71      7.24 o 
  12   3   5      136.38      129.60      6.06 o 
  13   3   5      118.51      138.71      6.50 o 
  14   3   5        4.15       -3.99      4.06 o 
  15   3   5      111.28      107.70      8.54 o 
  16   3   5       22.76       15.76      6.09 o 
  17   3   5       22.34       20.34      6.31 o 
  18   3   5        1.20       -7.07      7.07 o 
   0   4   5    11227.66    11443.85    100.26 o 
   1   4   5     4439.98     4687.96     29.09 o 
   2   4   5     1315.78     1306.57     11.84 o 
   3   4   5      282.80      297.72      5.09 o 
   4   4   5       17.53       13.95      2.30 o 
   5   4   5     2114.07     2336.38     18.65 o 
   6   4   5      268.87      263.14      6.27 o 
   7   4   5       19.66       31.46      3.06 o 
   8   4   5      336.44      334.64      7.24 o 
   9   4   5      721.94      674.98     10.51 o 
  10   4   5     1007.42      973.54     13.19 o 
  11   4   5      112.87      122.50      6.38 o 
  12   4   5      362.39      381.67      9.72 o 
  13   4   5        2.12       -2.43      4.10 o 
  14   4   5      382.30      379.54     11.09 o 
  15   4   5       21.92       13.16      7.30 o 
  16   4   5        0.87       -4.56      7.30 o 
  17   4   5       34.41       39.60      7.66 o 
  18   4   5       44.63       55.69     16.12 o 
   1   5   5       95.92      117.05      3.94 o 
   2   5   5       74.53       65.11      3.43 o 
   3   5   5     1174.97     1107.71     10.70 o 
   4   5   5        1.13       -1.89      1.89 o 
   5   5   5      735.91      811.01     10.44 o 
   6   5   5        3.06        4.15      2.44 o 
   7   5   5     1561.88     1550.18     17.45 o 
   8   5   5      323.39      312.81      7.73 o 
   9   5   5      764.33      785.35     12.60 o 
  10   5   5       11.68       13.66      3.79 o 
  11   5   5      985.86      975.82     18.60 o 
  12   5   5      468.48      444.19     11.77 o 
  13   5   5      868.55      847.19     16.61 o 
  14   5   5       12.02       13.16      4.45 o 
  15   5   5       48.75       53.04      6.26 o 
  16   5   5        5.16       -6.40      6.40 o 
  17   5   5      139.04      113.57     10.16 o 
   0   6   5      558.06      554.92     11.63 o 
   1   6   5      315.86      366.32      6.32 o 
   2   6   5       13.39       13.50      2.51 o 
   3   6   5     3446.75     3486.55     31.03 o 
   4   6   5     1875.66     1775.92     16.68 o 
   5   6   5       17.84       16.47      3.27 o 
   6   6   5      647.92      639.17     10.88 o 
   7   6   5       26.96       20.33      3.31 o 
   8   6   5       94.85      108.38      6.09 o 
   9   6   5      351.02      355.88      9.90 o 
  10   6   5       13.91       15.64      4.36 o 
  11   6   5      185.51      169.29      7.58 o 
  12   6   5      456.12      428.28     11.66 o 
  13   6   5       58.25       63.08      6.71 o 
  14   6   5      135.96      134.42      7.94 o 
  15   6   5       17.92        5.89      5.37 o 
  16   6   5        1.82        5.51      6.23 o 
   1   7   5     1105.70     1047.48     11.66 o 
   2   7   5        8.03        2.42      2.72 o 
   3   7   5       42.32       55.81      4.21 o 
   4   7   5      391.94      391.87      8.48 o 
   5   7   5        2.97        0.12      3.66 o 
   6   7   5      104.11      126.59      6.09 o 
   7   7   5        1.88        3.70      4.05 o 
   8   7   5      216.28      245.48      9.59 o 
   9   7   5       31.02       41.38      4.59 o 
  10   7   5        1.85        2.85      3.74 o 
  11   7   5       28.66       24.87      6.34 o 
  12   7   5      238.36      234.04      9.26 o 
  13   7   5      126.43      140.68      7.86 o 
  14   7   5       18.91       16.70      5.38 o 
  15   7   5       26.19       13.75      5.84 o 
  16   7   5       60.20       47.49     15.06 o 
   0   8   5       16.17       22.95      4.71 o 
   1   8   5     1332.08     1280.67     16.17 o 
   2   8   5      337.75      314.84      7.97 o 
   3   8   5      251.01      243.31      7.11 o 
   4   8   5      230.11      220.74      7.56 o 
   5   8   5     1110.92     1057.97     16.44 o 
   6   8   5      603.22      621.23     14.63 o 
   7   8   5        6.50        6.79      4.50 o 
   8   8   5      689.98      643.94     15.52 o 
   9   8   5       59.10       56.93      6.24 o 
  10   8   5      128.51      132.79      9.20 o 
  11   8   5       63.26       50.25      6.41 o 
  12   8   5        3.85       -5.75      5.75 o 
  13   8   5       11.39        6.02      5.45 o 
  14   8   5        1.09       -7.14      7.14 o 
  15   8   5      179.15      178.36     11.79 o 
   1   9   5      290.98      299.86      8.01 o 
   2   9   5     1445.34     1369.10     17.65 o 
   3   9   5     4572.78     4540.85     40.32 o 
   4   9   5       17.39        8.54      3.87 o 
   5   9   5      259.22      272.28     10.07 o 
   6   9   5        0.00        1.39      4.47 o 
   7   9   5      785.72      800.94     17.63 o 
   8   9   5        0.35       -0.02      4.85 o 
   9   9   5      486.75      428.87     13.73 o 
  10   9   5        3.59       -5.03      5.03 o 
  11   9   5       86.22       78.72      7.75 o 
  12   9   5        0.01       -4.96      6.21 o 
  13   9   5      284.27      259.83     10.67 o 
   0  10   5     1366.34     1408.02     29.36 o 
   1  10   5      140.67      156.48      7.15 o 
   2  10   5        0.28       -3.84      3.84 o 
   3  10   5      107.22      126.81      6.51 o 
   4  10   5      476.54      447.63     12.75 o 
   5  10   5       67.93       67.63      7.20 o 
   6  10   5       57.80       42.86      6.24 o 
   7  10   5       96.49       91.05      8.02 o 
   8  10   5      155.48      171.09      9.56 o 
   9  10   5       37.30       15.06      6.29 o 
  10  10   5       61.38       38.59      6.96 o 
  11  10   5       98.83      100.24      8.85 o 
  12  10   5      269.36      260.86     28.58 o 
   1  11   5       91.44      101.42      7.33 o 
   2  11   5        0.02       -6.00      6.00 o 
   3  11   5        2.20       -2.65      7.66 o 
   4  11   5       39.23       39.03      6.90 o 
   5  11   5        9.60       -6.15      6.15 o 
   6  11   5       61.68       60.73      8.29 o 
   7  11   5      113.86      149.82     13.01 o 
   8  11   5       15.25        2.01      6.07 o 
   9  11   5        0.02        2.59      6.42 o 
  10  11   5       23.30        2.35     11.36 o 
   0  12   5       79.87      119.44     13.19 o 
   1  12   5        4.98        0.73     12.46 o 
   2  12   5       17.86       16.91      9.08 o 
   3  12   5       32.05       34.98     13.92 o 
   4  12   5       76.83       90.10     18.32 o 
   5  12   5        2.39       -7.14      7.14 o 
   6  12   5       56.13       58.09      8.13 o 
   7  12   5       44.41       38.76      7.85 o 
   1  13   5       24.18      -15.39     17.59 o 
   2  13   5       48.22       43.23      9.51 o 
   3  13   5      212.60      233.93     14.94 o 
   0   0   6     2427.35     2295.26     47.63 o 
   1   0   6     3541.55     3263.72     34.11 o 
   2   0   6    21503.72    21133.75    216.37 o 
   3   0   6      662.19      741.22     15.96 o 
   4   0   6      371.97      340.49     17.04 o 
   5   0   6      213.03      302.10      9.14 o 
   6   0   6     2938.55     2663.53     25.65 o 
   7   0   6     2362.97     2658.71     26.10 o 
   8   0   6      313.75      280.39      7.69 o 
   9   0   6      220.26      255.44      7.79 o 
  10   0   6      830.24      853.04     18.72 o 
  11   0   6     2630.99     2587.31     45.90 o 
  12   0   6     1872.07     1921.06     33.92 o 
  13   0   6      371.71      355.22     14.53 o 
  14   0   6       88.02       82.66      9.02 o 
  15   0   6        2.44       -5.98      6.00 o 
  16   0   6      128.45      128.47     15.00 o 
  17   0   6      539.99      536.24     26.16 o 
  18   0   6        2.21      -10.01     10.01 o 
   1   1   6     7052.66     6953.10     89.24 o 
   2   1   6      377.99      482.71      6.98 o 
   3   1   6     2965.87     3004.43     22.67 o 
   4   1   6     1589.98     1646.00     14.87 o 
   5   1   6       20.00       27.52      3.32 o 
   6   1   6      175.27      202.54      7.92 o 
   7   1   6      714.76      755.01      8.90 o 
   8   1   6     2944.62     2910.29     21.18 o 
   9   1   6      936.51      858.92     11.62 o 
  10   1   6       24.27       15.48      3.16 o 
  11   1   6       90.73       85.19      4.80 o 
  12   1   6      377.85      376.25      9.50 o 
  13   1   6      508.57      486.09     11.86 o 
  14   1   6      105.98      124.51      7.37 o 
  15   1   6      223.30      229.10     10.26 o 
  16   1   6      232.10      208.86     10.14 o 
  17   1   6      125.78      157.77     11.20 o 
  18   1   6       91.78      104.00     10.25 o 
   0   2   6     9903.83    10189.44     89.89 o 
   1   2   6     2014.80     1956.10     16.06 o 
   2   2   6      414.33      477.00      6.92 o 
   3   2   6     1308.27     1386.16     14.46 o 
   4   2   6      693.11      809.56      9.73 o 
   5   2   6      344.16      338.64      6.90 o 
   6   2   6      467.63      521.81      7.27 o 
   7   2   6     1370.71     1501.02     13.91 o 
   8   2   6      775.60      827.72     11.11 o 
   9   2   6      778.96      787.22     11.12 o 
  10   2   6      130.67      128.66      5.32 o 
  11   2   6      251.02      249.75      7.07 o 
  12   2   6      806.03      795.61     12.54 o 
  13   2   6        0.98       -1.75      3.51 o 
  14   2   6       52.73       52.53      8.92 o 
  15   2   6        6.85       -0.04      5.16 o 
  16   2   6       24.91       33.35      6.24 o 
  17   2   6        1.50        6.54      6.97 o 
  18   2   6        0.16       -8.23     11.21 o 
   1   3   6      518.81      493.16      6.68 o 
   2   3   6        7.62       21.75      3.09 o 
   3   3   6       10.36        2.71      1.81 o 
   4   3   6      223.07      226.82      4.73 o 
   5   3   6        6.43        2.23      1.66 o 
   6   3   6      571.58      624.27     12.27 o 
   7   3   6      102.65       86.21      4.34 o 
   8   3   6      218.75      192.34      8.36 o 
   9   3   6      438.91      475.92      8.91 o 
  10   3   6        3.20       -3.08      3.08 o 
  11   3   6        0.54       -2.98      2.98 o 
  12   3   6      129.90      123.17      6.22 o 
  13   3   6       78.62       80.75      5.74 o 
  14   3   6       96.17       98.56      6.86 o 
  15   3   6       64.65       63.82      7.08 o 
  16   3   6      262.07      256.19     12.47 o 
  17   3   6        0.74        6.44      6.96 o 
  18   3   6      116.20      115.99     13.72 o 
   0   4   6     1801.37     2047.78     31.85 o 
   1   4   6     1317.55     1303.81     17.84 o 
   2   4   6       12.64        9.10      3.32 o 
   3   4   6     4890.43     5131.39     32.24 o 
   4   4   6      102.59       84.84      3.04 o 
   5   4   6      139.16      172.74      4.90 o 
   6   4   6     1324.19     1202.49     15.04 o 
   7   4   6      220.59      249.25      6.51 o 
   8   4   6      265.92      240.15      7.47 o 
   9   4   6      112.69      105.77      5.73 o 
  10   4   6       82.90       76.83      5.45 o 
  11   4   6      247.33      221.23      8.94 o 
  12   4   6      296.31      304.36      9.68 o 
  13   4   6       24.55       17.73      4.66 o 
  14   4   6      276.79      266.79      9.66 o 
  15   4   6      278.77      270.11     12.23 o 
  16   4   6       38.96       44.77      7.51 o 
  17   4   6      286.27      267.70     13.28 o 
   1   5   6      776.46      741.03     10.43 o 
   2   5   6      209.53      271.47      5.32 o 
   3   5   6     2809.99     2689.18     20.44 o 
   4   5   6     1490.71     1397.31     15.22 o 
   5   5   6        1.35       -2.20      2.89 o 
   6   5   6       23.58       15.79      3.32 o 
   7   5   6     1183.49     1197.66     16.57 o 
   8   5   6     3105.16     3053.52     29.85 o 
   9   5   6      228.81      205.16      7.22 o 
  10   5   6       17.68        9.94      4.39 o 
  11   5   6      367.15      365.20     11.34 o 
  12   5   6      780.35      784.19     17.08 o 
  13   5   6       40.06       49.60      6.35 o 
  14   5   6       15.45       10.97      5.68 o 
  15   5   6        2.20       -5.35      5.35 o 
  16   5   6        0.83       -7.72      7.72 o 
  17   5   6       61.80       52.65     17.42 o 
   0   6   6     2543.41     2435.01     68.58 o 
   1   6   6     1360.54     1349.87     15.31 o 
   2   6   6      535.30      524.59      9.10 o 
   3   6   6      680.68      638.92     10.66 o 
   4   6   6      665.49      605.46     10.46 o 
   5   6   6     2272.92     2289.51     24.52 o 
   6   6   6      431.79      424.40      8.89 o 
   7   6   6        1.46       -2.93      2.93 o 
   8   6   6      680.87      696.75     12.09 o 
   9   6   6      696.97      703.91     15.19 o 
  10   6   6     1204.14     1211.59     21.08 o 
  11   6   6      199.29      209.90      9.03 o 
  12   6   6       50.47       48.40      6.29 o 
  13   6   6       69.62       72.93      7.01 o 
  14   6   6        0.40       -4.58      5.96 o 
  15   6   6       12.25       10.66      6.23 o 
  16   6   6      155.37      160.46     10.99 o 
   1   7   6        0.16        2.63      2.64 o 
   2   7   6     1085.56     1066.56     14.40 o 
   3   7   6      316.15      273.08      7.44 o 
   4   7   6       78.34       92.10      5.51 o 
   5   7   6      116.67      119.46      6.20 o 
   6   7   6      722.09      692.61     13.16 o 
   7   7   6       69.19       52.85      7.26 o 
   8   7   6      369.77      366.73     11.55 o 
   9   7   6      102.43      123.39      8.16 o 
  10   7   6      265.63      253.68     12.03 o 
  11   7   6      207.35      217.16     10.75 o 
  12   7   6       77.12       79.34      8.57 o 
  13   7   6      252.30      269.18     12.69 o 
  14   7   6      424.45      460.00     14.71 o 
  15   7   6      289.06      271.43     11.83 o 
   0   8   6     3689.39     3656.41     36.33 o 
   1   8   6      167.88      144.74      5.96 o 
   2   8   6       69.84       77.52      5.04 o 
   3   8   6     1423.30     1384.12     17.54 o 
   4   8   6       73.63       56.96      5.08 o 
   5   8   6       71.26       85.81      5.67 o 
   6   8   6       98.39       84.89      6.87 o 
   7   8   6      495.02      531.57     14.02 o 
   8   8   6       94.95       85.50      7.17 o 
   9   8   6       60.44       70.51      8.12 o 
  10   8   6      259.85      258.45     10.73 o 
  11   8   6      287.92      275.90     11.19 o 
  12   8   6      140.20      140.61     10.42 o 
  13   8   6       44.75       26.20      7.68 o 
  14   8   6        0.46       -1.35      7.49 o 
   1   9   6        5.46        0.59      4.24 o 
   2   9   6       40.54       45.80      4.55 o 
   3   9   6       31.25       32.37      4.38 o 
   4   9   6       15.43        8.25      3.85 o 
   5   9   6        0.81        0.75      4.99 o 
   6   9   6      150.32      130.56      8.34 o 
   7   9   6        0.07       -1.53      5.06 o 
   8   9   6      143.81      151.62      9.57 o 
   9   9   6       58.75       80.72      7.57 o 
  10   9   6       11.38       -2.49      5.52 o 
  11   9   6        1.86       -1.30      5.70 o 
  12   9   6      100.97      104.65      9.11 o 
  13   9   6        0.60       -7.12      7.12 o 
   0  10   6      785.80      753.53     21.28 o 
   1  10   6       21.39       21.69      7.27 o 
   2  10   6       83.34       93.94      7.62 o 
   3  10   6      365.80      357.73     10.05 o 
   4  10   6       79.81       71.00      7.13 o 
   5  10   6      169.48      174.04      9.22 o 
   6  10   6      543.59      514.76     14.57 o 
   7  10   6       15.03        4.59      5.60 o 
   8  10   6       49.65       45.30      8.71 o 
   9  10   6        4.04        1.21      8.33 o 
  10  10   6      295.26      279.05     11.89 o 
  11  10   6      196.93      198.68     11.73 o 
   1  11   6       50.46       61.05      5.91 o 
   2  11   6      370.86      395.59     13.16 o 
   3  11   6      348.37      359.30     15.72 o 
   4  11   6       60.24       74.04      7.12 o 
   5  11   6      259.07      278.00     11.13 o 
   6  11   6      278.83      286.49     12.99 o 
   7  11   6       32.28       18.87      7.60 o 
   8  11   6       87.27       77.39      9.27 o 
   9  11   6      206.19      202.32     11.89 o 
   0  12   6       92.11      142.16     14.66 o 
   1  12   6       26.68       15.49     17.95 o 
   2  12   6       59.30       74.94     17.95 o 
   3  12   6       15.48       -6.75     10.63 o 
   4  12   6      269.54      301.76     20.52 o 
   5  12   6      247.02      246.89     12.44 o 
   6  12   6      209.01      229.41     12.50 o 
   7  12   6      131.81      138.48     16.06 o 
   1   1   7      213.43      221.49      5.10 o 
   2   1   7     1787.55     1646.75     20.77 o 
   3   1   7        7.47       28.13      2.61 o 
   4   1   7      859.22      827.94     10.35 o 
   5   1   7     1139.31     1164.91     12.87 o 
   6   1   7      701.19      658.41      8.85 o 
   7   1   7      106.10       97.81      4.22 o 
   8   1   7       44.25       30.78      2.91 o 
   9   1   7      118.75      131.18      5.14 o 
  10   1   7      816.46      876.29     12.45 o 
  11   1   7        1.48       -1.01      3.39 o 
  12   1   7      223.16      228.73      7.62 o 
  13   1   7      179.16      175.66      7.80 o 
  14   1   7     1223.17     1245.44     20.32 o 
  15   1   7        0.23       -2.96      5.11 o 
  16   1   7        4.13        1.64      7.30 o 
  17   1   7       68.53       62.76     10.79 o 
  18   1   7       90.57       99.88     12.21 o 
   0   2   7     2036.36     1956.40     23.89 o 
   1   2   7     1599.93     1468.48     12.59 o 
   2   2   7      533.47      571.00      8.14 o 
   3   2   7     1902.89     2041.56     21.89 o 
   4   2   7      133.30      138.82      4.39 o 
   5   2   7     1884.72     1923.64     19.16 o 
   6   2   7      302.70      270.84      5.53 o 
   7   2   7      322.14      279.94      6.83 o 
   8   2   7       65.40       63.63      4.42 o 
   9   2   7     1062.03     1050.99     13.43 o 
  10   2   7      444.59      418.37      8.72 o 
  11   2   7     1430.18     1394.08     16.72 o 
  12   2   7       40.58       47.94      5.13 o 
  13   2   7      268.41      256.06      8.34 o 
  14   2   7        1.30       -2.46      5.08 o 
  15   2   7      183.53      185.51      9.72 o 
  16   2   7       31.36       25.22      6.83 o 
  17   2   7      236.07      256.93     11.63 o 
  18   2   7        0.13       -4.40     14.66 o 
   1   3   7     4373.06     4647.89     27.71 o 
   2   3   7     5655.97     5461.03     36.02 o 
   3   3   7     1893.33     2082.04     18.19 o 
   4   3   7     1530.51     1382.21     14.09 o 
   5   3   7       80.51       89.23      3.94 o 
   6   3   7     2575.22     2546.02     22.29 o 
   7   3   7      477.18      496.67      9.06 o 
   8   3   7     2053.93     1996.94     20.29 o 
   9   3   7       10.55       12.28      2.98 o 
  10   3   7       51.29       56.20      4.46 o 
  11   3   7      754.27      771.45     12.33 o 
  12   3   7      310.47      316.47      8.10 o 
  13   3   7      257.88      233.42      8.69 o 
  14   3   7      715.14      723.10     17.47 o 
  15   3   7       32.15       40.81      7.22 o 
  16   3   7        2.64       -7.19      7.19 o 
  17   3   7        1.12        0.63      9.44 o 
   0   4   7        1.06        3.15      3.69 o 
   1   4   7     1353.99     1198.55     11.71 o 
   2   4   7       65.44       47.63      3.12 o 
   3   4   7      147.41      156.08      5.61 o 
   4   4   7      231.51      278.30      6.01 o 
   5   4   7      455.08      427.35      9.00 o 
   6   4   7      375.01      401.66      8.96 o 
   7   4   7      226.98      209.91      6.96 o 
   8   4   7       32.48       44.90      4.32 o 
   9   4   7     1727.18     1646.25     20.91 o 
  10   4   7        2.40        1.87      3.41 o 
  11   4   7     2200.49     2158.77     31.19 o 
  12   4   7      811.58      809.41     17.18 o 
  13   4   7       87.55       81.15      7.24 o 
  14   4   7        2.76       -4.76      4.76 o 
  15   4   7      102.80      122.90      9.96 o 
  16   4   7      215.37      230.50     12.37 o 
  17   4   7        1.38       -3.63      7.48 o 
   1   5   7      513.82      483.48      8.72 o 
   2   5   7      401.52      408.93      8.00 o 
   3   5   7      417.22      479.72      8.65 o 
   4   5   7      407.55      412.40      8.07 o 
   5   5   7       35.97       40.45      3.84 o 
   6   5   7        1.96        3.90      2.99 o 
   7   5   7      186.29      218.75      7.28 o 
   8   5   7      397.24      425.53     10.13 o 
   9   5   7       13.62        7.72      3.42 o 
  10   5   7      346.98      327.34     10.73 o 
  11   5   7       17.22       11.65      4.62 o 
  12   5   7        5.26        1.58      4.62 o 
  13   5   7       29.15       17.99      5.39 o 
  14   5   7        8.11       -4.93      4.93 o 
  15   5   7       77.55       70.84      7.64 o 
  16   5   7       86.80       83.96     10.68 o 
   0   6   7     1880.99     1876.39     33.56 o 
   1   6   7     1228.26     1267.47     15.26 o 
   2   6   7       35.14       45.73      4.04 o 
   3   6   7        5.84        6.69      3.31 o 
   4   6   7      333.95      365.98      9.18 o 
   5   6   7      151.13      133.09      6.84 o 
   6   6   7      193.24      175.75      7.66 o 
   7   6   7       87.57       88.26      6.19 o 
   8   6   7      354.67      342.05     11.37 o 
   9   6   7        1.75       -4.49      4.58 o 
  10   6   7      966.23      922.28     18.43 o 
  11   6   7       61.75       67.18      6.29 o 
  12   6   7      170.58      180.61      9.13 o 
  13   6   7      177.89      150.29      9.06 o 
  14   6   7       22.24       11.01      7.33 o 
  15   6   7      159.89      166.88      9.92 o 
  16   6   7        6.45       -6.41      6.41 o 
   1   7   7        5.02       -1.40      3.76 o 
   2   7   7     1704.63     1590.17     20.19 o 
   3   7   7      393.56      418.85     10.27 o 
   4   7   7      257.66      275.42      9.19 o 
   5   7   7      586.55      583.88     13.28 o 
   6   7   7      944.26      881.19     16.79 o 
   7   7   7       12.72       13.84      4.21 o 
   8   7   7       21.39       19.55      5.56 o 
   9   7   7      114.78      104.07      8.88 o 
  10   7   7       22.39       18.66      6.13 o 
  11   7   7       72.45       60.52      7.86 o 
  12   7   7       78.13       62.71      8.26 o 
  13   7   7        4.62       -0.08      6.90 o 
  14   7   7      251.99      254.05     12.89 o 
  15   7   7       63.06       37.03      7.60 o 
   0   8   7      287.36      249.27     11.94 o 
   1   8   7        0.19       -0.58      3.45 o 
   2   8   7      644.36      645.14     12.77 o 
   3   8   7       54.57       52.46      5.10 o 
   4   8   7        0.30        4.54      4.04 o 
   5   8   7     1883.27     1857.02     26.10 o 
   6   8   7      301.98      322.35     10.49 o 
   7   8   7     1058.89     1050.53     22.79 o 
   8   8   7       65.42       67.42      7.79 o 
   9   8   7      418.63      412.05     15.03 o 
  10   8   7       67.61       60.98      7.88 o 
  11   8   7      627.91      617.31     18.71 o 
  12   8   7        2.97       -3.63      6.00 o 
  13   8   7       11.91       -4.06      7.05 o 
  14   8   7        3.14       -5.03      8.61 o 
   1   9   7       99.22       87.00      9.51 o 
   2   9   7      124.14      130.81      6.89 o 
   3   9   7       12.63       -2.63      4.16 o 
   4   9   7      196.67      213.75      8.07 o 
   5   9   7      319.74      300.17      9.55 o 
   6   9   7       92.22      103.74     10.89 o 
   7   9   7      148.67      139.93      8.73 o 
   8   9   7     1424.71     1394.83     28.02 o 
   9   9   7      194.24      190.52     11.06 o 
  10   9   7      327.10      353.37     14.56 o 
  11   9   7       22.22       19.74      7.12 o 
  12   9   7       66.98       70.56     12.27 o 
  13   9   7       56.32       77.94     12.68 o 
   0  10   7      141.05      145.19     10.51 o 
   1  10   7     1071.07     1086.91     18.71 o 
   2  10   7       47.28       59.88      9.52 o 
   3  10   7      883.54      939.17     18.58 o 
   4  10   7      607.31      640.69     15.84 o 
   5  10   7      422.32      461.69     13.94 o 
   6  10   7       89.70       88.66      7.80 o 
   7  10   7       33.67       32.04      6.25 o 
   8  10   7       30.52       34.87      6.88 o 
   9  10   7        4.02       -7.99      7.99 o 
  10  10   7       20.25       23.85      7.73 o 
  11  10   7      139.75      188.41     13.67 o 
   1  11   7       27.93       19.28      6.35 o 
   2  11   7      258.04      240.23      9.77 o 
   3  11   7      256.07      249.28     13.74 o 
   4  11   7      480.42      490.15     14.37 o 
   5  11   7       14.10       -1.98      5.86 o 
   6  11   7       50.56       37.16      6.73 o 
   7  11   7      202.02      192.33     10.46 o 
   8  11   7       83.04       90.04      9.99 o 
   9  11   7       49.95       50.56     16.85 o 
   0  12   7        9.51        6.44     19.05 o 
   1  12   7        0.22       -6.38     15.44 o 
   2  12   7        1.96       -3.06     10.05 o 
   3  12   7      169.59      175.95     18.32 o 
   4  12   7        2.09       -2.89     26.01 o 
   5  12   7       21.86        9.00     21.98 o 
   6  12   7        5.96        2.90     23.45 o 
   0   0   8      104.01      292.21     10.54 o 
   1   0   8      327.32      348.85      9.71 o 
   2   0   8     1484.11     1383.92     21.12 o 
   3   0   8     1729.19     1839.08     25.59 o 
   4   0   8      109.44      171.55      7.42 o 
   5   0   8      302.92      306.54      9.81 o 
   6   0   8      121.25      163.66      7.76 o 
   7   0   8       24.93       25.43      4.96 o 
   8   0   8      758.69      838.17     17.79 o 
   9   0   8      912.22      924.35     16.87 o 
  10   0   8     3523.42     3509.75     47.86 o 
  11   0   8      357.06      388.25     14.92 o 
  12   0   8     1467.59     1438.23     29.70 o 
  13   0   8      129.17      124.01     10.58 o 
  14   0   8      227.90      207.14     12.22 o 
  15   0   8        8.61       16.71      6.52 o 
  16   0   8      130.81      169.64     27.11 o 
  17   0   8      535.59      499.01     24.87 o 
   1   1   8     2177.74     2347.88     30.48 o 
   2   1   8       28.01       28.27      2.96 o 
   3   1   8     4752.72     4532.35     33.92 o 
   4   1   8      173.79      171.06      5.23 o 
   5   1   8      109.01      116.54      4.40 o 
   6   1   8      180.47      176.98      5.29 o 
   7   1   8     2317.94     2267.82     20.95 o 
   8   1   8        6.06        4.53      2.73 o 
   9   1   8     1736.63     1656.17     18.75 o 
  10   1   8      113.10      105.41      5.23 o 
  11   1   8       14.43       10.19      3.73 o 
  12   1   8        4.75        6.71      3.74 o 
  13   1   8      159.93      158.45      7.47 o 
  14   1   8      110.45      112.24      7.25 o 
  15   1   8      271.12      277.11     11.17 o 
  16   1   8        6.39       -6.25      6.25 o 
  17   1   8       77.23       82.74      9.32 o 
   0   2   8    12257.91    12833.79    109.99 o 
   1   2   8      777.68      786.39     10.15 o 
   2   2   8     3081.02     3076.82     24.09 o 
   3   2   8      366.15      431.38      7.72 o 
   4   2   8     2394.23     2525.76     21.50 o 
   5   2   8       38.26       47.01      3.37 o 
   6   2   8       88.18      107.67      4.45 o 
   7   2   8      512.44      548.04      9.78 o 
   8   2   8      233.19      228.71      6.82 o 
   9   2   8       94.80      100.72      5.31 o 
  10   2   8     1156.33     1136.41     15.80 o 
  11   2   8        0.20       -3.22      3.22 o 
  12   2   8      174.65      162.81      6.94 o 
  13   2   8       68.91       68.65      5.80 o 
  14   2   8       15.52       12.27      6.39 o 
  15   2   8        1.36        6.00      6.03 o 
  16   2   8       80.44       90.22     11.42 o 
  17   2   8       53.23       42.92      7.99 o 
   1   3   8      448.84      455.16      6.46 o 
   2   3   8       56.98       71.03      3.00 o 
   3   3   8      238.99      284.49      6.23 o 
   4   3   8      128.49      129.75      6.84 o 
   5   3   8       17.18       11.41      2.61 o 
   6   3   8       33.44       44.29      3.99 o 
   7   3   8      283.32      285.82      8.08 o 
   8   3   8        6.40        7.21      3.21 o 
   9   3   8      840.29      833.20     14.43 o 
  10   3   8        5.28        1.28      3.34 o 
  11   3   8      774.51      763.94     14.41 o 
  12   3   8        6.18        6.66      4.53 o 
  13   3   8        4.67       -0.74      7.83 o 
  14   3   8        7.70        4.94      5.87 o 
  15   3   8       38.15       33.39      7.11 o 
  16   3   8       54.14       53.91      7.67 o 
  17   3   8       16.07       12.12      7.92 o 
   0   4   8     5656.60     5733.71    119.21 o 
   1   4   8      799.54      818.58     11.59 o 
   2   4   8     1594.40     1517.39     14.52 o 
   3   4   8     1549.88     1565.03     15.90 o 
   4   4   8     1284.73     1295.87     14.36 o 
   5   4   8       23.44       17.10      3.13 o 
   6   4   8      215.58      209.82      6.90 o 
   7   4   8      107.27      112.89      6.94 o 
   8   4   8      141.11      141.61      6.17 o 
   9   4   8       57.82       51.13      4.82 o 
  10   4   8       31.06       26.56      4.22 o 
  11   4   8       68.75       68.37      5.47 o 
  12   4   8      970.24      974.50     19.29 o 
  13   4   8       53.11       53.04      6.20 o 
  14   4   8       46.10       34.49      6.55 o 
  15   4   8       35.39       29.42      8.15 o 
  16   4   8       51.88       46.85      8.60 o 
  17   4   8       55.26       47.74     11.36 o 
   1   5   8       18.68       28.59      3.31 o 
   2   5   8      663.63      646.46     10.57 o 
   3   5   8     2065.52     1952.97     22.21 o 
   4   5   8       35.08       35.83      4.49 o 
   5   5   8     2084.25     2152.20     26.51 o 
   6   5   8       44.85       41.06      4.89 o 
   7   5   8     2870.94     2726.49     28.27 o 
   8   5   8       82.75       88.69      5.67 o 
   9   5   8     1260.56     1228.65     18.34 o 
  10   5   8       20.90       21.08      4.40 o 
  11   5   8      103.15       97.95      7.23 o 
  12   5   8      210.88      204.00      9.43 o 
  13   5   8      941.10      933.90     19.65 o 
  14   5   8        5.60       -3.62      5.33 o 
  15   5   8       12.92       -4.03      6.53 o 
  16   5   8        0.06       -7.87      7.87 o 
   0   6   8     6760.36     6459.57     68.76 o 
   1   6   8      508.20      574.21     10.48 o 
   2   6   8      885.40      931.21     14.99 o 
   3   6   8        3.78        2.25      3.39 o 
   4   6   8     2509.50     2405.61     26.21 o 
   5   6   8       51.71       50.92      5.16 o 
   6   6   8     1875.42     1853.27     25.32 o 
   7   6   8      302.38      288.97      9.79 o 
   8   6   8      283.49      239.75      9.04 o 
   9   6   8      113.27      105.84      7.00 o 
  10   6   8      813.05      782.50     19.76 o 
  11   6   8       16.44       10.66      5.33 o 
  12   6   8       71.17       80.67      8.47 o 
  13   6   8       32.24       40.36      9.31 o 
  14   6   8       93.29       97.25      9.50 o 
  15   6   8       13.36       -0.74      8.46 o 
   1   7   8     2567.49     2555.83     27.43 o 
   2   7   8      454.29      419.51     10.47 o 
   3   7   8     1049.01     1086.95     17.00 o 
   4   7   8        1.05       -1.34      4.02 o 
   5   7   8       17.43       21.72      4.59 o 
   6   7   8       12.74       11.87      4.23 o 
   7   7   8       15.43        8.80      4.98 o 
   8   7   8       60.12       50.14      9.82 o 
   9   7   8      506.64      535.48     16.57 o 
  10   7   8      141.83      158.50     10.32 o 
  11   7   8       82.59       73.59      8.58 o 
  12   7   8        1.07       -2.28      6.01 o 
  13   7   8      150.04      187.87     11.35 o 
  14   7   8      101.84      102.55      9.96 o 
   0   8   8      312.19      273.37     12.59 o 
   1   8   8       30.25       15.40      4.76 o 
   2   8   8      465.39      467.08     11.37 o 
   3   8   8      183.57      175.88      7.94 o 
   4   8   8      861.48      837.14     16.98 o 
   5   8   8       15.12        1.39      4.28 o 
   6   8   8      305.98      324.76     10.92 o 
   7   8   8       19.38       28.32      6.33 o 
   8   8   8       70.82       66.36      7.95 o 
   9   8   8      500.41      475.26     16.24 o 
  10   8   8      112.31      113.20      9.36 o 
  11   8   8       39.46       29.13      7.99 o 
  12   8   8       88.26      104.80      9.81 o 
  13   8   8      147.53      173.86     11.82 o 
   1   9   8        1.05       -4.99      4.99 o 
   2   9   8       46.80       39.92      5.79 o 
   3   9   8       21.70       21.57      4.98 o 
   4   9   8        7.88       -3.87      4.14 o 
   5   9   8      100.40      121.87      8.40 o 
   6   9   8       11.83        4.32      6.87 o 
   7   9   8        7.40        3.82      5.99 o 
   8   9   8       70.86       53.90     13.75 o 
   9   9   8        0.10       -5.53      6.55 o 
  10   9   8       64.75       72.57      8.97 o 
  11   9   8        1.86       -6.56      6.56 o 
  12   9   8       56.87       42.24      8.92 o 
   0  10   8      391.13      388.26     20.40 o 
   1  10   8      234.99      248.21      9.39 o 
   2  10   8       11.53        5.95      5.41 o 
   3  10   8       89.22      108.23      8.09 o 
   4  10   8       26.05       27.51      5.72 o 
   5  10   8       14.07       18.20      6.46 o 
   6  10   8      140.53      143.08     10.49 o 
   7  10   8        1.58        1.06      6.18 o 
   8  10   8       25.24       30.35      8.04 o 
   9  10   8       96.08       81.63      9.64 o 
  10  10   8      113.83       90.86     12.59 o 
   1  11   8      789.42      842.03     18.75 o 
   2  11   8       11.96        2.04      5.35 o 
   3  11   8      194.97      211.25     13.58 o 
   4  11   8       51.94       42.94     15.79 o 
   5  11   8        3.56       -6.55      6.55 o 
   6  11   8       48.31       56.97      8.34 o 
   7  11   8       55.60       33.36      7.92 o 
   8  11   8      211.40      217.63     16.04 o 
   0  12   8      123.62      156.08     22.72 o 
   1  12   8        2.47        8.60      6.05 o 
   2  12   8       17.84       24.40      7.82 o 
   3  12   8        0.72        0.58      8.67 o 
   4  12   8      105.71      121.32     15.30 o 
   5  12   8       40.66       31.95     11.85 o 
   1   1   9      544.77      458.62      7.57 o 
   2   1   9     3669.68     3508.10     28.83 o 
   3   1   9     1022.35     1162.40     14.40 o 
   4   1   9      123.56      116.16      4.67 o 
   5   1   9       52.42       48.69      3.82 o 
   6   1   9      678.86      706.98     11.42 o 
   7   1   9      100.59      124.41      5.08 o 
   8   1   9      361.53      355.23      9.14 o 
   9   1   9       21.68       27.21      4.19 o 
  10   1   9        7.34        4.30      3.63 o 
  11   1   9      735.72      760.59     14.83 o 
  12   1   9      193.66      186.75      7.86 o 
  13   1   9        0.02       -4.01      4.01 o 
  14   1   9      139.78      133.89      8.00 o 
  15   1   9       41.17       30.75      5.89 o 
  16   1   9      142.67      139.34     11.13 o 
  17   1   9       21.93       18.32      7.43 o 
   0   2   9     1912.52     1839.85     22.40 o 
   1   2   9     6109.17     5942.95     38.88 o 
   2   2   9        2.40       -1.65      2.19 o 
   3   2   9      289.89      293.11      6.67 o 
   4   2   9       11.68        3.56      2.36 o 
   5   2   9     3973.43     3917.84     32.47 o 
   6   2   9      585.10      606.76     11.71 o 
   7   2   9      147.75      163.61      6.38 o 
   8   2   9        0.04       -3.34      3.34 o 
   9   2   9      281.10      272.50      7.73 o 
  10   2   9     1589.30     1606.01     19.53 o 
  11   2   9        2.70       -3.63      3.63 o 
  12   2   9        6.82        6.87      4.95 o 
  13   2   9       96.31       92.50      7.09 o 
  14   2   9        1.95       -5.55      5.55 o 
  15   2   9      380.00      394.48     17.18 o 
  16   2   9       15.96        1.35      7.47 o 
  17   2   9       73.38       98.90     12.69 o 
   1   3   9      418.72      463.04      7.05 o 
   2   3   9     4578.61     4355.61     29.12 o 
   3   3   9     1892.86     1956.29     18.84 o 
   4   3   9      119.70       98.46      4.57 o 
   5   3   9      170.61      160.23      6.19 o 
   6   3   9       18.49       21.66      3.85 o 
   7   3   9      797.47      785.55     13.70 o 
   8   3   9      521.88      499.99     11.20 o 
   9   3   9      353.61      344.16      9.61 o 
  10   3   9      427.91      430.17     10.85 o 
  11   3   9      162.90      157.70      7.40 o 
  12   3   9      356.01      347.09     10.21 o 
  13   3   9        4.96       -0.02      4.67 o 
  14   3   9      469.55      458.99     15.76 o 
  15   3   9       74.68       54.63      9.16 o 
  16   3   9        0.74       -7.30      7.30 o 
  17   3   9       37.32       20.37     11.36 o 
   0   4   9      961.79      913.86     19.31 o 
   1   4   9     3249.81     3102.12     26.56 o 
   2   4   9     1083.75     1117.50     15.37 o 
   3   4   9        2.00       -0.17      3.00 o 
   4   4   9      159.77      152.94      5.82 o 
   5   4   9      265.94      235.07      7.20 o 
   6   4   9      731.51      671.70     12.39 o 
   7   4   9      505.94      475.72     10.74 o 
   8   4   9        0.07        1.88      3.20 o 
   9   4   9       84.36       90.05      5.87 o 
  10   4   9      383.93      355.58     10.09 o 
  11   4   9     1337.05     1317.61     20.15 o 
  12   4   9      456.63      459.82     13.33 o 
  13   4   9      426.03      412.48     12.87 o 
  14   4   9       86.56       76.56     11.31 o 
  15   4   9       78.25       77.66      9.99 o 
  16   4   9       19.41       11.63      8.83 o 
   1   5   9      655.03      652.52     11.19 o 
   2   5   9      305.19      312.28      7.95 o 
   3   5   9      258.74      208.21      8.08 o 
   4   5   9      863.75      867.18     16.22 o 
   5   5   9      388.03      455.14     11.84 o 
   6   5   9      500.59      484.57     12.33 o 
   7   5   9      180.28      173.13      7.90 o 
   8   5   9      101.54      117.25      7.18 o 
   9   5   9        1.63        0.50      4.30 o 
  10   5   9      160.99      154.80      8.20 o 
  11   5   9      161.32      165.99     10.06 o 
  12   5   9      270.16      245.18     10.13 o 
  13   5   9      367.49      305.14     14.17 o 
  14   5   9      690.20      662.73     16.88 o 
  15   5   9       45.01       46.56      8.18 o 
  16   5   9       19.37       41.77     13.19 o 
   0   6   9        1.26       -4.14      4.14 o 
   1   6   9        4.90        2.94      3.14 o 
   2   6   9      173.69      190.66      7.52 o 
   3   6   9      476.89      456.03     10.96 o 
   4   6   9      115.26       96.63      6.84 o 
   5   6   9     2058.62     1979.10     26.61 o 
   6   6   9      266.73      230.12      9.08 o 
   7   6   9      296.08      287.36      9.93 o 
   8   6   9      444.62      424.97     12.16 o 
   9   6   9        6.27        6.86      6.50 o 
  10   6   9      310.13      292.70     12.70 o 
  11   6   9       42.82       38.26      7.14 o 
  12   6   9       11.29        7.80      6.16 o 
  13   6   9      107.59      105.60      9.51 o 
  14   6   9       64.09       52.69     11.74 o 
  15   6   9       45.04       37.56      8.50 o 
   1   7   9     2093.27     2014.86     24.38 o 
   2   7   9      304.56      288.04      9.08 o 
   3   7   9     1135.90     1060.72     17.18 o 
   4   7   9      685.54      656.78     14.84 o 
   5   7   9      193.51      159.53      7.82 o 
   6   7   9      283.67      273.76     10.08 o 
   7   7   9       55.37       52.49      5.70 o 
   8   7   9      279.78      263.41      9.78 o 
   9   7   9       43.41       31.89      6.98 o 
  10   7   9      232.15      222.01     11.28 o 
  11   7   9       48.12       58.56      8.13 o 
  12   7   9        3.01        5.92      7.40 o 
  13   7   9       41.61       37.49      8.11 o 
  14   7   9       46.73       37.96      8.10 o 
   0   8   9      320.54      314.85     13.70 o 
   1   8   9       30.58       36.01      4.55 o 
   2   8   9      333.86      352.92     10.24 o 
   3   8   9       31.92       25.09      4.58 o 
   4   8   9        0.43        1.14      5.18 o 
   5   8   9      110.39      118.50      7.53 o 
   6   8   9      269.30      294.80     10.57 o 
   7   8   9      405.18      411.66     12.61 o 
   8   8   9       91.62       98.35      9.06 o 
   9   8   9        2.70       -0.71      5.82 o 
  10   8   9        0.07       -4.07      5.92 o 
  11   8   9      127.31      157.15     11.48 o 
  12   8   9       10.02        4.71      8.45 o 
  13   8   9        5.99       -8.33      8.57 o 
   1   9   9      274.78      269.10      9.37 o 
   2   9   9       55.86       71.02      7.01 o 
   3   9   9      168.80      157.79      8.47 o 
   4   9   9      895.23      951.28     19.14 o 
   5   9   9       70.06       69.32      6.84 o 
   6   9   9      511.53      519.63     16.91 o 
   7   9   9       90.61       80.40      9.21 o 
   8   9   9      486.06      514.22     17.42 o 
   9   9   9      114.54      106.07     19.09 o 
  10   9   9        2.13       -1.00      9.55 o 
  11   9   9       14.93       -7.01      7.09 o 
   0  10   9      645.75      681.08     21.59 o 
   1  10   9      250.18      249.12     10.24 o 
   2  10   9        9.98        8.37      5.56 o 
   3  10   9      115.68      127.08      8.72 o 
   4  10   9      613.02      630.59     15.95 o 
   5  10   9      168.04      175.08     11.27 o 
   6  10   9        0.03       -6.18      6.18 o 
   7  10   9      178.41      199.39     11.87 o 
   8  10   9       17.59        3.68      7.11 o 
   9  10   9       21.13       12.98      7.45 o 
  10  10   9       29.32       21.66     15.39 o 
   1  11   9       58.29       50.71      6.58 o 
   2  11   9      163.43      163.70      9.34 o 
   3  11   9       39.96       50.52      8.78 o 
   4  11   9       34.89       53.62      9.14 o 
   5  11   9       12.52        5.42      7.47 o 
   6  11   9       26.33       21.43      9.84 o 
   7  11   9      212.72      223.22     13.03 o 
   0  12   9        9.37       10.83     21.25 o 
   1  12   9        2.80       15.52     14.70 o 
   2  12   9        8.91       -3.31      7.82 o 
   3  12   9        0.00       -7.62      7.62 o 
   0   0  10     7450.72     7296.19     87.82 o 
   1   0  10     1869.11     1796.57     23.15 o 
   2   0  10       74.86       82.98      7.99 o 
   3   0  10     5718.42     5843.71     61.26 o 
   4   0  10      319.22      274.70     10.10 o 
   5   0  10      148.78      134.13      7.65 o 
   6   0  10     1258.92     1202.26     22.62 o 
   7   0  10      415.93      428.29     13.26 o 
   8   0  10      183.29      161.83      9.82 o 
   9   0  10      258.29      234.32     15.00 o 
  10   0  10     4628.12     4393.80     71.18 o 
  11   0  10      232.37      235.44     26.75 o 
  12   0  10      146.56      134.39     19.42 o 
  13   0  10        3.22        8.43      8.29 o 
  14   0  10      791.83      842.24     29.52 o 
  15   0  10       11.78        3.55      9.64 o 
  16   0  10       23.37        0.80      8.04 o 
  17   0  10       16.33       -8.06     16.85 o 
   1   1  10       24.73       33.71      2.90 o 
   2   1  10     1729.12     1658.56     18.21 o 
   3   1  10      737.70      698.15     11.38 o 
   4   1  10      337.92      339.80      8.08 o 
   5   1  10       31.70       30.57      3.56 o 
   6   1  10      409.47      403.37      8.98 o 
   7   1  10      269.84      243.60      8.42 o 
   8   1  10      468.50      464.39     11.58 o 
   9   1  10      368.53      370.37     10.64 o 
  10   1  10      143.93      133.79      8.77 o 
  11   1  10       44.22       26.04      5.84 o 
  12   1  10       94.47      120.61      8.80 o 
  13   1  10       23.49       20.54      6.15 o 
  14   1  10       26.52       30.35     11.63 o 
  15   1  10      317.48      296.19     12.26 o 
  16   1  10        6.71       11.08      7.95 o 
  17   1  10        0.32        8.06     14.66 o 
   0   2  10     1521.90     1677.20     22.04 o 
   1   2  10     3020.27     2924.98     23.72 o 
   2   2  10     2144.19     2120.99     19.37 o 
   3   2  10       40.46       55.23      4.12 o 
   4   2  10       83.74       97.70      4.91 o 
   5   2  10      194.36      189.57      6.12 o 
   6   2  10       95.40       92.04      5.42 o 
   7   2  10        9.45        3.22      3.41 o 
   8   2  10      503.56      518.83     11.48 o 
   9   2  10      318.33      318.22      9.23 o 
  10   2  10      362.78      395.38     10.45 o 
  11   2  10      649.83      629.45     15.35 o 
  12   2  10        1.75       -4.84      4.84 o 
  13   2  10      137.12      159.80      9.61 o 
  14   2  10      255.40      241.93     11.57 o 
  15   2  10       15.65        8.82      8.07 o 
  16   2  10        4.37        8.61      8.02 o 
   1   3  10       25.60       31.73      4.67 o 
   2   3  10       60.69       60.87      4.05 o 
   3   3  10       40.29       52.65      4.00 o 
   4   3  10     1010.74     1029.03     13.50 o 
   5   3  10        0.16       -2.86      2.86 o 
   6   3  10     1411.83     1455.49     19.34 o 
   7   3  10       13.94       16.77      3.62 o 
   8   3  10      825.06      754.23     14.09 o 
   9   3  10       44.16       50.72      5.06 o 
  10   3  10        0.71       -0.08      4.59 o 
  11   3  10      100.05       99.15      6.56 o 
  12   3  10       77.88       73.74      6.76 o 
  13   3  10       18.57       12.90      6.64 o 
  14   3  10        1.73       -1.52      6.08 o 
  15   3  10      176.12      158.97     12.70 o 
  16   3  10       46.04       31.89     19.95 o 
   0   4  10      350.60      276.90     10.00 o 
   1   4  10      388.99      362.23      9.03 o 
   2   4  10       33.46       36.75      4.23 o 
   3   4  10       14.88       14.37      3.50 o 
   4   4  10       47.60       32.94      4.47 o 
   5   4  10      440.17      405.55     11.17 o 
   6   4  10      296.64      282.89      9.84 o 
   7   4  10      148.69      139.97      7.64 o 
   8   4  10      703.86      714.88     13.88 o 
   9   4  10      138.33      150.21      6.93 o 
  10   4  10      948.61      947.44     16.80 o 
  11   4  10       13.55       -0.03      6.88 o 
  12   4  10        3.27       -3.80      4.47 o 
  13   4  10        1.47       -5.66      5.66 o 
  14   4  10        3.22       -6.35      6.35 o 
  15   4  10      216.42      202.44     13.42 o 
  16   4  10        3.47       16.61     45.06 o 
   1   5  10      536.31      546.99     10.62 o 
   2   5  10     2520.68     2330.42     25.13 o 
   3   5  10      160.26      160.02      7.63 o 
   4   5  10     2100.28     2030.80     26.80 o 
   5   5  10      261.66      234.83      9.12 o 
   6   5  10        7.57        3.98      3.96 o 
   7   5  10      191.40      191.55      8.46 o 
   8   5  10     2044.73     1962.87     27.63 o 
   9   5  10        6.95        0.77      4.53 o 
  10   5  10       14.22       14.92      4.92 o 
  11   5  10       46.08       52.04      6.82 o 
  12   5  10      605.82      623.23     18.42 o 
  13   5  10      103.39      118.67      9.67 o 
  14   5  10       69.66       78.64     11.56 o 
  15   5  10      166.05      165.25     27.38 o 
   0   6  10        0.88       -0.39      4.39 o 
   1   6  10     1859.75     1800.11     20.58 o 
   2   6  10       75.89       91.79      6.14 o 
   3   6  10      333.12      311.66     10.30 o 
   4   6  10       32.60       16.15      4.21 o 
   5   6  10     1476.19     1382.41     22.33 o 
   6   6  10      334.61      350.23     11.29 o 
   7   6  10      383.41      372.81     11.64 o 
   8   6  10       96.04      104.89      7.57 o 
   9   6  10      225.22      231.05      9.72 o 
  10   6  10       32.85       44.33      7.51 o 
  11   6  10      564.88      573.55     17.84 o 
  12   6  10      497.23      519.74     17.30 o 
  13   6  10       12.48        3.95      6.71 o 
  14   6  10       52.09       58.99      8.57 o 
   1   7  10      118.36      123.04      6.82 o 
   2   7  10       28.17       24.83      4.92 o 
   3   7  10     1112.64     1103.55     18.15 o 
   4   7  10      302.50      309.74     10.57 o 
   5   7  10       77.84       64.42      6.28 o 
   6   7  10      548.08      529.39     14.09 o 
   7   7  10      780.04      829.97     17.89 o 
   8   7  10      149.88      151.51      8.38 o 
   9   7  10      584.68      550.66     17.47 o 
  10   7  10       60.77       71.26      9.94 o 
  11   7  10       72.79      102.82      9.66 o 
  12   7  10        3.65        0.81      6.76 o 
  13   7  10      174.07      172.32     12.14 o 
   0   8  10      118.05      131.51     11.03 o 
   1   8  10        1.73       -3.78      3.78 o 
   2   8  10      882.87      840.06     15.92 o 
   3   8  10        0.74       -4.27      4.27 o 
   4   8  10      585.23      573.96     14.63 o 
   5   8  10        0.03       -4.34      4.34 o 
   6   8  10      247.59      262.85     10.16 o 
   7   8  10       32.82       34.38      6.00 o 
   8   8  10       30.04       33.32      7.38 o 
   9   8  10      189.52      181.91     11.10 o 
  10   8  10       61.02       41.79      8.03 o 
  11   8  10      195.41      211.91     12.38 o 
  12   8  10        1.72       11.48      6.91 o 
   1   9  10      106.65      113.78      7.49 o 
   2   9  10       88.60       97.27      8.26 o 
   3   9  10      212.28      213.05      9.32 o 
   4   9  10       16.45       16.58      7.67 o 
   5   9  10      167.82      180.56      9.10 o 
   6   9  10        9.20        1.61      6.83 o 
   7   9  10      118.20      112.99      9.72 o 
   8   9  10        0.05       -3.02      6.70 o 
   9   9  10       26.36       10.60     13.64 o 
  10   9  10       22.47       24.44      8.11 o 
  11   9  10        0.09       -4.15     12.82 o 
   0  10  10        6.20       -0.71     14.69 o 
   1  10  10       35.18       43.90      6.29 o 
   2  10  10       79.35       78.40      7.00 o 
   3  10  10      222.70      220.86     10.75 o 
   4  10  10      444.95      431.51     15.14 o 
   5  10  10       80.05      108.29      9.96 o 
   6  10  10      115.57      119.00     10.60 o 
   7  10  10       45.07       35.89      9.94 o 
   8  10  10        2.07        1.40      7.60 o 
   9  10  10        0.18       -4.90     11.36 o 
   1  11  10      283.47      285.84     11.19 o 
   2  11  10       10.72       -0.08      9.81 o 
   3  11  10       58.21       45.45      8.25 o 
   4  11  10      105.22       94.02     11.64 o 
   5  11  10       61.26       52.46      9.68 o 
   6  11  10       61.63       44.96     12.89 o 
   1   1  11       22.75       26.61      2.96 o 
   2   1  11      121.38      115.64      5.68 o 
   3   1  11     2457.08     2443.09     27.52 o 
   4   1  11       91.09       76.42      6.66 o 
   5   1  11       72.50       95.79      5.87 o 
   6   1  11       54.68       59.73      4.62 o 
   7   1  11     3124.38     2988.89     32.72 o 
   8   1  11      639.61      634.45     13.97 o 
   9   1  11      639.57      616.01     13.97 o 
  10   1  11      140.91      144.77      9.10 o 
  11   1  11      834.36      806.73     19.90 o 
  12   1  11        0.69       -2.73      5.48 o 
  13   1  11      587.31      561.54     17.09 o 
  14   1  11       55.29       63.27      7.97 o 
  15   1  11        4.23       -0.54      6.58 o 
  16   1  11      116.66      122.85     12.49 o 
   0   2  11     7031.52     7009.16     61.77 o 
   1   2  11      229.16      231.38      6.00 o 
   2   2  11        7.96        6.94      2.41 o 
   3   2  11     1307.24     1303.51     16.76 o 
   4   2  11     1624.99     1519.17     18.54 o 
   5   2  11      218.15      196.33      6.64 o 
   6   2  11       77.93       87.34      6.29 o 
   7   2  11      191.10      176.22      7.79 o 
   8   2  11      192.58      186.66      7.48 o 
   9   2  11      780.80      721.10     14.35 o 
  10   2  11      380.17      389.30     10.67 o 
  11   2  11      414.58      396.48     12.49 o 
  12   2  11     1194.78     1215.25     22.63 o 
  13   2  11       12.78       19.63      6.25 o 
  14   2  11       57.84       61.19     10.68 o 
  15   2  11       10.21        4.60      8.02 o 
  16   2  11      234.72      262.28     18.39 o 
   1   3  11     1242.78     1217.56     18.03 o 
   2   3  11        0.27        1.44      3.12 o 
   3   3  11      869.37      766.81     14.11 o 
   4   3  11      598.54      595.86     11.79 o 
   5   3  11      441.80      433.44     10.25 o 
   6   3  11       56.00       48.35      4.74 o 
   7   3  11     1969.66     1944.34     24.02 o 
   8   3  11        0.72       -1.67      3.50 o 
   9   3  11      654.45      661.97     13.85 o 
  10   3  11       98.95      104.61      6.72 o 
  11   3  11      250.78      249.31      8.89 o 
  12   3  11       85.57       90.49      7.32 o 
  13   3  11     1051.93     1127.64     22.32 o 
  14   3  11       88.39       96.42     15.67 o 
  15   3  11       79.94       86.89     10.68 o 
   0   4  11     2413.63     2413.05     36.34 o 
   1   4  11       72.68       78.05      6.49 o 
   2   4  11      361.78      374.63      9.46 o 
   3   4  11       44.60       43.31      5.53 o 
   4   4  11       71.08       85.01      6.53 o 
   5   4  11       45.22       32.25      4.80 o 
   6   4  11      336.54      338.06     10.77 o 
   7   4  11      147.77      155.45      7.77 o 
   8   4  11      211.65      214.50      9.06 o 
   9   4  11      186.23      184.92      8.69 o 
  10   4  11      472.77      458.53     13.23 o 
  11   4  11      107.34      113.32      7.99 o 
  12   4  11      814.17      859.47     19.41 o 
  13   4  11      183.11      187.60     14.08 o 
  14   4  11        2.73        1.23      9.58 o 
  15   4  11        8.21       -4.56     18.69 o 
   1   5  11      352.00      381.19      9.90 o 
   2   5  11      145.37      167.30      7.95 o 
   3   5  11        3.69        3.01      4.24 o 
   4   5  11      498.95      491.79     12.88 o 
   5   5  11       53.78       41.48      5.34 o 
   6   5  11       18.19       10.53      4.36 o 
   7   5  11      227.11      204.79     11.32 o 
   8   5  11        0.23       -4.06      4.06 o 
   9   5  11       50.05       62.87      6.68 o 
  10   5  11       64.02       56.54      7.93 o 
  11   5  11      141.70      138.94      8.24 o 
  12   5  11        0.00       -6.07      6.39 o 
  13   5  11       13.52        8.53      6.86 o 
  14   5  11        0.38       -8.15      8.15 o 
   0   6  11     1262.39     1281.83     23.48 o 
   1   6  11      426.80      404.86     10.96 o 
   2   6  11      170.98      146.44      7.56 o 
   3   6  11        3.29       -0.60      3.70 o 
   4   6  11      190.44      174.77      8.23 o 
   5   6  11      229.53      231.49      9.50 o 
   6   6  11        6.69        0.66      4.68 o 
   7   6  11        9.09        3.11      4.47 o 
   8   6  11       57.62       67.36      6.57 o 
   9   6  11       10.76       -0.27      4.76 o 
  10   6  11       39.63       28.60      6.08 o 
  11   6  11       22.82       12.38      8.99 o 
  12   6  11      174.35      174.86     11.27 o 
  13   6  11       35.13       13.70      9.73 o 
  14   6  11        5.20       27.73     11.08 o 
   1   7  11      707.63      705.02     13.59 o 
   2   7  11      114.15      102.69      7.83 o 
   3   7  11       22.94       33.59      5.29 o 
   4   7  11       19.83       22.05      5.73 o 
   5   7  11        4.82       -4.65      4.65 o 
   6   7  11       16.51       13.78      4.91 o 
   7   7  11       10.22       13.17      5.93 o 
   8   7  11      215.40      228.41      9.96 o 
   9   7  11      606.09      635.54     19.14 o 
  10   7  11        0.15        0.70      7.40 o 
  11   7  11      160.26      154.42     12.27 o 
  12   7  11       98.27       90.31     10.74 o 
  13   7  11       22.83        3.71     10.92 o 
   0   8  11      265.12      269.88     13.68 o 
   1   8  11       91.42      108.26      8.00 o 
   2   8  11      152.78      157.40      8.06 o 
   3   8  11        0.22       -4.71      4.71 o 
   4   8  11      907.46      967.55     19.89 o 
   5   8  11      127.50      155.10      8.84 o 
   6   8  11      809.08      808.41     18.46 o 
   7   8  11       44.09       41.73      6.17 o 
   8   8  11       44.74       39.16      8.00 o 
   9   8  11       18.11        3.19      7.46 o 
  10   8  11      274.87      261.46     13.11 o 
  11   8  11       14.12        4.16      7.50 o 
   1   9  11      394.73      362.98     11.52 o 
   2   9  11      230.74      231.80     10.95 o 
   3   9  11      665.18      652.38     18.54 o 
   4   9  11      113.23      109.60      8.76 o 
   5   9  11      128.28      155.35      9.09 o 
   6   9  11       52.71       56.59      8.12 o 
   7   9  11      208.64      210.76     11.98 o 
   8   9  11       15.47       26.15      7.82 o 
   9   9  11      522.55      569.82     21.68 o 
  10   9  11        1.18       -8.51      8.51 o 
   0  10  11       58.43       58.23     10.45 o 
   1  10  11       60.64       77.67     10.41 o 
   2  10  11      218.41      237.63     10.36 o 
   3  10  11      146.32      183.11     13.96 o 
   4  10  11      324.36      327.17     13.21 o 
   5  10  11      127.15      127.23     11.02 o 
   6  10  11      249.18      255.21     13.32 o 
   7  10  11       74.23       80.53      9.72 o 
   8  10  11       31.65       31.42     13.20 o 
   1  11  11        6.46        5.13      7.25 o 
   2  11  11       55.02       46.59     10.22 o 
   3  11  11      453.10      476.97     15.03 o 
   4  11  11        7.51       -9.51      9.51 o 
   0   0  12      967.78      947.80     24.29 o 
   1   0  12     2387.44     2273.65     28.84 o 
   2   0  12       47.20       43.28      5.74 o 
   3   0  12      244.31      263.55     10.63 o 
   4   0  12       80.34       78.73      7.38 o 
   5   0  12     1478.92     1404.67     26.09 o 
   6   0  12      402.63      395.40     13.68 o 
   7   0  12     1037.68      989.07     22.18 o 
   8   0  12        2.84        4.87      7.20 o 
   9   0  12      302.51      276.03     16.58 o 
  10   0  12     2238.83     2226.47     68.51 o 
  11   0  12     3258.46     3284.44     96.72 o 
  12   0  12       36.62       34.07      9.28 o 
  13   0  12      372.81      372.74     19.61 o 
  14   0  12       17.99       22.72      8.81 o 
  15   0  12       32.94       37.20     17.59 o 
   1   1  12      182.82      178.38      5.31 o 
   2   1  12      976.87      906.69     12.65 o 
   3   1  12       34.63       41.13      6.13 o 
   4   1  12     1892.36     1881.20     21.75 o 
   5   1  12      867.65      847.31     14.01 o 
   6   1  12     1188.57     1185.87     17.06 o 
   7   1  12        0.16        1.05      3.95 o 
   8   1  12     2069.34     2058.25     28.50 o 
   9   1  12       50.22       66.33      7.09 o 
  10   1  12      108.24      108.01      8.50 o 
  11   1  12      179.50      159.95      9.58 o 
  12   1  12      289.93      258.02     11.64 o 
  13   1  12        0.66       -4.38      6.77 o 
  14   1  12      355.61      386.77     14.54 o 
  15   1  12      220.70      216.19     11.70 o 
   0   2  12        0.42       -1.37      4.04 o 
   1   2  12        6.39        3.31      3.44 o 
   2   2  12      384.31      375.58      8.99 o 
   3   2  12      518.97      505.44     10.51 o 
   4   2  12      112.46      119.89      5.96 o 
   5   2  12        7.72        6.13      3.89 o 
   6   2  12      292.45      287.72      9.53 o 
   7   2  12       18.45       18.39      4.66 o 
   8   2  12        0.07       -1.64      3.96 o 
   9   2  12     1112.53     1142.30     20.06 o 
  10   2  12       49.76       65.31      7.36 o 
  11   2  12      231.09      245.83     11.39 o 
  12   2  12        6.54       -5.63      5.65 o 
  13   2  12       27.59       23.28      6.12 o 
  14   2  12       74.79       81.85      8.71 o 
  15   2  12        0.75       -8.04      8.04 o 
   1   3  12       46.45       49.49      4.39 o 
   2   3  12      366.59      339.14      9.87 o 
   3   3  12      378.48      376.96     10.24 o 
   4   3  12      252.20      228.26      9.61 o 
   5   3  12      154.43      130.25      8.30 o 
   6   3  12     1088.35      988.24     18.59 o 
   7   3  12       15.17       15.95      5.55 o 
   8   3  12       96.48      108.59      7.59 o 
   9   3  12      164.45      161.17      7.52 o 
  10   3  12       10.55       11.01      4.39 o 
  11   3  12      986.36      994.82     20.54 o 
  12   3  12       17.74        9.85      5.31 o 
  13   3  12       31.56       35.28      6.52 o 
  14   3  12      166.22      168.01     10.89 o 
  15   3  12      220.68      162.80     25.28 o 
   0   4  12      299.02      300.10     12.49 o 
   1   4  12      309.92      335.22     10.00 o 
   2   4  12      297.99      285.09      9.17 o 
   3   4  12        3.42       -1.02      3.83 o 
   4   4  12        5.34        2.14      3.96 o 
   5   4  12      127.83      112.92      7.19 o 
   6   4  12      157.51      157.34      8.09 o 
   7   4  12      122.36      116.20      7.49 o 
   8   4  12       13.94       -1.04      5.90 o 
   9   4  12       91.37       94.39      7.11 o 
  10   4  12      249.67      242.21      9.96 o 
  11   4  12      191.42      180.55      9.45 o 
  12   4  12       40.16       41.61      7.02 o 
  13   4  12       21.65       11.56     11.96 o 
  14   4  12        0.63       -8.44      8.44 o 
   1   5  12      102.12      105.96      5.79 o 
   2   5  12      328.92      314.66     10.52 o 
   3   5  12        3.61        3.34      4.04 o 
   4   5  12       65.86       68.85      6.35 o 
   5   5  12       96.05       99.56      8.56 o 
   6   5  12       61.75       78.19      6.59 o 
   7   5  12      320.50      306.43     10.96 o 
   8   5  12       34.13       23.10      5.26 o 
   9   5  12        1.12        0.38      4.87 o 
  10   5  12      243.30      266.06     10.65 o 
  11   5  12        4.51        1.27      6.06 o 
  12   5  12       36.20       25.16      7.69 o 
  13   5  12      185.39      183.23     14.46 o 
  14   5  12      459.30      442.59     34.44 o 
   0   6  12       23.54       16.93      5.66 o 
   1   6  12     1681.20     1645.84     23.03 o 
   2   6  12        5.55       -1.51      4.13 o 
   3   6  12       65.17       60.10      6.09 o 
   4   6  12        1.10        1.06      4.43 o 
   5   6  12     1066.66     1060.00     20.38 o 
   6   6  12      128.70      153.30      8.46 o 
   7   6  12      396.62      417.37     12.88 o 
   8   6  12       90.56      102.92      7.64 o 
   9   6  12      204.69      205.58      9.66 o 
  10   6  12        1.71       -5.25      5.25 o 
  11   6  12      550.49      590.23     18.98 o 
  12   6  12        2.19       -1.41     11.21 o 
  13   6  12        0.44      -11.71     17.22 o 
   1   7  12      229.92      228.60      9.11 o 
   2   7  12      904.27      976.58     19.58 o 
   3   7  12      125.85      135.05      8.27 o 
   4   7  12      436.77      448.91     13.37 o 
   5   7  12       33.94       17.10      5.31 o 
   6   7  12       13.69       15.16      5.16 o 
   7   7  12        2.03        4.95      5.29 o 
   8   7  12     1160.40     1241.92     23.58 o 
   9   7  12       26.31       10.21      7.05 o 
  10   7  12        0.06       -4.08      6.85 o 
  11   7  12      112.36      129.90     17.98 o 
  12   7  12      505.45      519.51     25.65 o 
   0   8  12       62.36       52.62      8.33 o 
   1   8  12      387.13      381.28     11.70 o 
   2   8  12       94.24       84.06      7.72 o 
   3   8  12       19.86       17.73      5.21 o 
   4   8  12        1.14       -4.95      4.95 o 
   5   8  12      190.42      193.10      9.47 o 
   6   8  12       15.24       13.51      6.55 o 
   7   8  12       85.80       81.42      7.50 o 
   8   8  12       56.25       67.38      7.26 o 
   9   8  12      251.91      243.22     14.81 o 
  10   8  12        0.04       -7.50      7.50 o 
  11   8  12      123.76      146.55     21.25 o 
   1   9  12      142.08      153.13      8.57 o 
   2   9  12        0.26       -0.50      5.23 o 
   3   9  12       13.93       -0.80      8.48 o 
   4   9  12       40.07       46.64      7.23 o 
   5   9  12      165.09      200.19      9.74 o 
   6   9  12      104.49      108.16      8.33 o 
   7   9  12        6.42       -6.66      7.72 o 
   8   9  12       27.35       13.27      8.21 o 
   9   9  12        2.62       -1.03     11.36 o 
   0  10  12       27.20       34.12      8.92 o 
   1  10  12      239.25      259.07     11.09 o 
   2  10  12        1.10       17.34      9.87 o 
   3  10  12      228.18      225.70     10.55 o 
   4  10  12        0.03       -2.49     11.00 o 
   5  10  12      410.02      408.17     15.26 o 
   6  10  12       33.35       30.22     11.36 o 
   1  11  12       91.22       91.63     18.84 o 
   2  11  12     1158.74     1264.54     29.02 o 
   1   1  13      384.08      380.08      7.76 o 
   2   1  13      146.93      135.07      5.38 o 
   3   1  13      497.83      480.46     10.64 o 
   4   1  13      697.40      655.97     12.49 o 
   5   1  13        4.31        3.52      3.33 o 
   6   1  13       73.14       71.09      5.81 o 
   7   1  13       16.66       15.28      4.32 o 
   8   1  13      964.86      938.95     18.07 o 
   9   1  13        8.62        5.59      5.06 o 
  10   1  13       15.45        5.97      5.70 o 
  11   1  13       42.08       41.66     10.79 o 
  12   1  13       57.80       54.35      7.64 o 
  13   1  13       70.57       76.50      8.10 o 
  14   1  13        7.40       -6.93      6.93 o 
  15   1  13       15.97       -5.93      7.84 o 
   0   2  13      727.61      706.85     18.74 o 
   1   2  13     4181.74     3974.98     36.10 o 
   2   2  13     3273.12     3070.83     33.43 o 
   3   2  13     1560.84     1471.45     21.54 o 
   4   2  13      245.04      228.98      8.43 o 
   5   2  13     1298.37     1180.94     19.47 o 
   6   2  13     1606.83     1586.18     23.55 o 
   7   2  13       62.94       59.68      6.11 o 
   8   2  13       89.31      102.71      8.03 o 
   9   2  13      401.30      404.82     12.08 o 
  10   2  13       50.45       48.07      7.19 o 
  11   2  13      329.69      335.42     13.91 o 
  12   2  13       76.91       75.99      8.03 o 
  13   2  13        4.24       -5.93      5.93 o 
  14   2  13      183.69      177.69     11.24 o 
   1   3  13     2038.41     1994.13     23.81 o 
   2   3  13       93.17       87.48      6.41 o 
   3   3  13     2100.66     2043.36     26.36 o 
   4   3  13        4.63        2.16      4.35 o 
   5   3  13      107.52      117.52      8.38 o 
   6   3  13       48.98       55.04      6.52 o 
   7   3  13        0.23       -5.04      5.04 o 
   8   3  13      187.08      192.77      9.66 o 
   9   3  13      319.17      331.67     12.46 o 
  10   3  13       37.70       45.45      6.33 o 
  11   3  13      162.67      169.83     12.18 o 
  12   3  13       66.85       65.36     16.96 o 
  13   3  13      232.22      234.81     13.56 o 
  14   3  13       53.65       38.35      8.80 o 
   0   4  13     1117.01     1170.33     25.59 o 
   1   4  13       12.59       11.05      3.65 o 
   2   4  13       83.16      103.57      6.70 o 
   3   4  13      156.72      142.94      8.78 o 
   4   4  13      107.05      112.40      8.22 o 
   5   4  13      281.70      268.21     10.84 o 
   6   4  13       36.74       42.43      5.63 o 
   7   4  13        0.88       -1.66      4.26 o 
   8   4  13       38.18       31.55      5.79 o 
   9   4  13      104.98       91.03      7.73 o 
  10   4  13      164.73      159.28      8.99 o 
  11   4  13       87.14       93.73      9.02 o 
  12   4  13      285.44      303.24     19.14 o 
  13   4  13      387.22      389.82     21.26 o 
  14   4  13       99.59       39.57     19.78 o 
   1   5  13       76.17       60.85      5.89 o 
   2   5  13      402.26      361.18     12.44 o 
   3   5  13      117.82      111.11      7.69 o 
   4   5  13       10.53        6.99      4.57 o 
   5   5  13       61.71       52.79      6.19 o 
   6   5  13      115.29      115.41      8.10 o 
   7   5  13      642.68      626.68     16.00 o 
   8   5  13       11.19       16.02      4.91 o 
   9   5  13      136.28      137.09      8.31 o 
  10   5  13       61.76       64.28      6.80 o 
  11   5  13       68.76       71.36      7.72 o 
  12   5  13       42.31       38.11      8.25 o 
  13   5  13       13.32       45.43     17.59 o 
   0   6  13      715.62      694.10     26.07 o 
   1   6  13      147.38      144.48      8.04 o 
   2   6  13      303.95      304.52     10.93 o 
   3   6  13        5.62       -4.35      4.47 o 
   4   6  13      103.38      106.98      7.77 o 
   5   6  13        6.82       15.88      5.00 o 
   6   6  13      287.21      280.58     10.95 o 
   7   6  13       28.59       31.07      6.08 o 
   8   6  13        8.78       -3.49      5.25 o 
   9   6  13       99.93      109.96      9.75 o 
  10   6  13      256.00      256.39     10.67 o 
  11   6  13       17.71       12.34      8.60 o 
  12   6  13       46.50       48.47      8.43 o 
   1   7  13       10.91        7.25      5.36 o 
   2   7  13       61.60       58.96      6.37 o 
   3   7  13      128.37      125.47     11.05 o 
   4   7  13      119.49      129.27      8.25 o 
   5   7  13      127.36      116.88      8.44 o 
   6   7  13        4.64       12.84      5.33 o 
   7   7  13       65.69       61.74      6.90 o 
   8   7  13      136.28      147.99      8.87 o 
   9   7  13       83.87      105.55      9.38 o 
  10   7  13       21.37       23.06     13.75 o 
  11   7  13       92.14      109.90     23.31 o 
   0   8  13      823.61      878.38     25.89 o 
   1   8  13        5.47        6.60      4.75 o 
   2   8  13        1.13       -4.92      4.92 o 
   3   8  13       31.77       38.13      6.27 o 
   4   8  13      209.64      193.05      9.51 o 
   5   8  13      100.75      124.40      9.03 o 
   6   8  13      509.87      541.28     15.71 o 
   7   8  13       33.36       37.64      6.29 o 
   8   8  13       94.99      127.93     12.27 o 
   9   8  13        1.47        1.53      7.13 o 
   1   9  13      212.64      242.25     10.16 o 
   2   9  13      209.54      219.96     11.76 o 
   3   9  13      428.53      485.05     16.66 o 
   4   9  13      244.46      258.60     12.35 o 
   5   9  13       20.88       17.56      7.18 o 
   6   9  13       86.51       93.87      8.13 o 
   7   9  13      430.62      438.75     17.32 o 
   8   9  13      234.44      274.05     28.58 o 
   0  10  13      108.85      133.17     14.98 o 
   1  10  13      124.98      129.45      8.99 o 
   2  10  13       13.95        9.61     10.26 o 
   3  10  13        4.60        6.05      6.94 o 
   4  10  13       27.38       55.86      9.73 o 
   5  10  13      469.34      562.78     45.80 o 
   0   0  14     3154.40     2888.77     64.85 o 
   1   0  14     2074.30     1964.42     28.08 o 
   2   0  14      806.52      797.78     16.94 o 
   3   0  14     2211.91     2130.50     35.05 o 
   4   0  14       45.29       41.50      9.78 o 
   5   0  14      359.98      336.78     13.45 o 
   6   0  14      447.26      424.61     15.01 o 
   7   0  14       98.32       80.04     10.36 o 
   8   0  14       84.93       78.86     17.22 o 
   9   0  14      171.96      152.46     14.71 o 
  10   0  14      729.61      716.43     27.45 o 
  11   0  14      153.96      173.83     15.54 o 
  12   0  14      133.43      137.67     23.45 o 
  13   0  14       11.84       11.72     11.72 o 
  14   0  14       74.17       97.46     16.85 o 
   1   1  14      207.67      204.43      7.25 o 
   2   1  14      102.48      110.50      5.38 o 
   3   1  14     1010.58      966.76     15.77 o 
   4   1  14      528.75      518.25     11.42 o 
   5   1  14      389.73      372.72      9.89 o 
   6   1  14       24.82       34.94      5.09 o 
   7   1  14       96.63      104.56      6.94 o 
   8   1  14      398.51      391.96     13.70 o 
   9   1  14      933.58      959.83     22.25 o 
  10   1  14       10.45        1.74      5.65 o 
  11   1  14      236.49      217.42     11.85 o 
  12   1  14       40.71       31.36      8.88 o 
  13   1  14       24.20       24.19      7.09 o 
  14   1  14       51.23       54.03      8.05 o 
   0   2  14       20.87       28.62      6.00 o 
   1   2  14       22.82       32.76      4.30 o 
   2   2  14     1521.88     1490.03     20.36 o 
   3   2  14      159.87      142.62      7.27 o 
   4   2  14        0.41       -2.73      3.92 o 
   5   2  14       16.55        9.94      8.25 o 
   6   2  14      197.52      192.27      9.60 o 
   7   2  14      125.97      121.02      9.55 o 
   8   2  14      100.09      105.37      8.39 o 
   9   2  14        2.57        0.47      6.45 o 
  10   2  14      548.88      568.90     20.14 o 
  11   2  14      208.27      213.89     13.07 o 
  12   2  14        0.36        4.11     12.33 o 
  13   2  14       25.30       12.43     10.02 o 
  14   2  14       83.48       57.55     11.65 o 
   1   3  14      538.38      528.59     12.00 o 
   2   3  14     1328.13     1277.69     20.82 o 
   3   3  14        0.01       -2.73      4.24 o 
   4   3  14        7.21       -0.81      4.55 o 
   5   3  14       42.51       34.06      6.04 o 
   6   3  14        1.40       -4.35      4.35 o 
   7   3  14       69.03       71.85      7.44 o 
   8   3  14        8.94        7.19      5.24 o 
   9   3  14        0.68        1.95     13.59 o 
  10   3  14        1.88       -6.25      6.25 o 
  11   3  14       54.34       59.73      9.18 o 
  12   3  14       11.43       14.62     10.89 o 
  13   3  14        0.44       -4.27      8.32 o 
   0   4  14      451.36      409.90     15.30 o 
   1   4  14      326.16      303.69      9.47 o 
   2   4  14      428.26      420.00     13.62 o 
   3   4  14      870.20      847.60     19.59 o 
   4   4  14       97.62      103.68      8.57 o 
   5   4  14      140.78      133.11      8.69 o 
   6   4  14      462.01      461.35     14.80 o 
   7   4  14        8.14        2.72      5.09 o 
   8   4  14      228.77      221.11     10.95 o 
   9   4  14       42.05       48.07      8.76 o 
  10   4  14        0.26        8.46      8.90 o 
  11   4  14      237.67      261.98     14.17 o 
  12   4  14       19.47        8.33      7.96 o 
  13   4  14        0.68        1.47     12.46 o 
   1   5  14      357.91      364.24     11.69 o 
   2   5  14      360.03      367.80     13.17 o 
   3   5  14      217.65      222.78     10.39 o 
   4   5  14      610.69      598.29     16.91 o 
   5   5  14      150.21      151.43      9.13 o 
   6   5  14      202.84      203.58      9.51 o 
   7   5  14        1.32       -4.92      4.92 o 
   8   5  14      448.80      452.86     14.02 o 
   9   5  14      120.30      132.48      8.41 o 
  10   5  14       23.57       16.02      6.19 o 
  11   5  14       28.93       28.46      6.38 o 
  12   5  14       35.65       40.04     11.74 o 
   0   6  14     1224.55     1289.75     50.93 o 
   1   6  14      163.37      176.43      8.79 o 
   2   6  14        0.03       -0.67      4.52 o 
   3   6  14       89.77       86.36      7.38 o 
   4   6  14      172.34      165.42      8.65 o 
   5   6  14       33.94       38.05      6.14 o 
   6   6  14      357.83      390.66     13.16 o 
   7   6  14      220.31      213.69     10.12 o 
   8   6  14       18.70       18.35      7.40 o 
   9   6  14       36.11       46.01      6.54 o 
  10   6  14       88.46      119.12      9.20 o 
  11   6  14       84.09       91.28      9.76 o 
   1   7  14        1.73        0.79      5.27 o 
   2   7  14      225.81      190.61      9.60 o 
   3   7  14     1198.96     1296.42     24.26 o 
   4   7  14        5.92        1.45      7.70 o 
   5   7  14       80.70       85.94      7.66 o 
   6   7  14       73.24       79.51      7.51 o 
   7   7  14     1184.13     1215.18     24.15 o 
   8   7  14       17.81       10.65      6.31 o 
   9   7  14      148.86      140.20      9.82 o 
  10   7  14       20.84       -1.99     10.55 o 
   0   8  14        3.45        3.55     15.75 o 
   1   8  14        6.07       -5.06      5.06 o 
   2   8  14      144.35      158.94      9.45 o 
   3   8  14       43.26       41.30      7.14 o 
   4   8  14       71.44       69.91      7.42 o 
   5   8  14       53.60       56.57      7.11 o 
   6   8  14      106.39      128.49      9.37 o 
   7   8  14       36.73       32.33      6.69 o 
   8   8  14        2.76       12.00      6.69 o 
   1   9  14       33.34       35.65      6.33 o 
   2   9  14       27.87       33.88      6.55 o 
   3   9  14      134.91      140.22      8.76 o 
   4   9  14       40.05       50.46      7.98 o 
   5   9  14       25.49       30.64      9.25 o 
   6   9  14        1.25       -4.71     24.91 o 
   0  10  14      273.03      316.55     33.71 o 
   1  10  14        2.80      -10.51     18.69 o 
   1   1  15      111.33      120.74      6.33 o 
   2   1  15     1058.72     1052.29     17.04 o 
   3   1  15      335.97      296.08      8.94 o 
   4   1  15      143.15      137.67      7.30 o 
   5   1  15        0.02       -4.64      4.64 o 
   6   1  15      551.49      565.39     16.05 o 
   7   1  15      122.29      119.78      7.84 o 
   8   1  15      221.77      222.26     12.27 o 
   9   1  15        5.39       -1.43      9.31 o 
  10   1  15        0.20       -5.67      5.67 o 
  11   1  15      219.85      210.33     11.25 o 
  12   1  15        1.54       -7.30      7.30 o 
  13   1  15        1.93       -7.05      7.05 o 
   0   2  15      485.54      418.49     15.23 o 
   1   2  15      116.69      137.33      6.75 o 
   2   2  15        0.19       -3.47      3.47 o 
   3   2  15       29.92       25.31      5.08 o 
   4   2  15       61.26       41.90      6.00 o 
   5   2  15       12.88       19.34      5.66 o 
   6   2  15       55.51       58.51      7.06 o 
   7   2  15      502.55      484.97     17.42 o 
   8   2  15       46.21       31.45      6.46 o 
   9   2  15      329.01      338.03     17.50 o 
  10   2  15      208.45      195.30     12.53 o 
  11   2  15      852.94      878.23     26.18 o 
  12   2  15        1.17       -0.11     11.72 o 
  13   2  15       22.67       31.40     16.49 o 
   1   3  15      152.69      149.62      6.92 o 
   2   3  15     1472.97     1428.62     20.92 o 
   3   3  15       58.51       42.32      6.37 o 
   4   3  15       21.76       20.33      5.83 o 
   5   3  15      117.86      118.05      8.77 o 
   6   3  15      425.20      410.64     14.09 o 
   7   3  15        0.11        1.35      6.06 o 
   8   3  15      433.02      470.56     15.59 o 
   9   3  15      287.10      295.44     12.41 o 
  10   3  15      239.63      242.10     14.37 o 
  11   3  15      209.27      195.17     15.60 o 
  12   3  15       82.43       94.65     10.41 o 
   0   4  15       67.43       56.03      8.29 o 
   1   4  15     2285.69     2257.79     27.68 o 
   2   4  15       31.05       23.70      4.71 o 
   3   4  15        3.11        1.05      5.16 o 
   4   4  15      484.83      494.10     15.46 o 
   5   4  15     1110.79     1151.66     24.34 o 
   6   4  15       45.87       38.05      6.36 o 
   7   4  15       26.54       21.63      5.96 o 
   8   4  15       69.37       85.78     10.58 o 
   9   4  15      220.45      210.85     10.86 o 
  10   4  15      109.86      113.93     15.33 o 
  11   4  15      363.55      391.67     17.70 o 
  12   4  15       14.75       19.78     13.19 o 
   1   5  15        8.68        9.97      4.50 o 
   2   5  15      221.60      255.08     10.16 o 
   3   5  15      150.78      143.87      9.36 o 
   4   5  15      380.47      372.50     13.90 o 
   5   5  15       49.00       31.52      9.84 o 
   6   5  15      126.20      131.12      9.32 o 
   7   5  15      196.94      206.83     10.92 o 
   8   5  15       44.95       46.91      7.19 o 
   9   5  15        3.03       -5.75      5.75 o 
  10   5  15      111.98      134.57     10.58 o 
  11   5  15       36.35       43.23      8.38 o 
   0   6  15      473.74      484.84     22.78 o 
   1   6  15       87.42       83.81      7.87 o 
   2   6  15       70.26       77.23      7.11 o 
   3   6  15       20.73       30.21      6.31 o 
   4   6  15       43.69       40.75      6.45 o 
   5   6  15       70.93       63.41      7.73 o 
   6   6  15       30.67       52.18      6.68 o 
   7   6  15      436.91      404.98     13.83 o 
   8   6  15      158.72      177.92     10.02 o 
   9   6  15       39.20       30.23      6.86 o 
  10   6  15        2.41       11.22      8.63 o 
   1   7  15      431.43      416.08     15.19 o 
   2   7  15       62.22       77.21      8.05 o 
   3   7  15       35.30       33.47      7.08 o 
   4   7  15      284.90      287.69     11.76 o 
   5   7  15        3.01       -5.91      5.91 o 
   6   7  15       13.17        6.30      8.62 o 
   7   7  15      227.21      213.88     10.55 o 
   8   7  15      235.58      226.68     10.93 o 
   9   7  15        0.03       27.55     12.88 o 
   0   8  15       19.00       23.81      8.29 o 
   1   8  15      107.45      132.23      9.31 o 
   2   8  15       13.31        3.32      6.16 o 
   3   8  15        2.08       -5.83      5.83 o 
   4   8  15        0.67        0.83      6.25 o 
   5   8  15      619.24      696.79     18.57 o 
   6   8  15        7.15       24.45      6.77 o 
   7   8  15       85.63      114.14     12.87 o 
   1   9  15        0.67       -6.37      6.37 o 
   2   9  15      413.52      463.89     15.38 o 
   3   9  15       23.65       35.73     13.92 o 
   0   0  16     1489.26     1588.63     54.22 o 
   1   0  16      182.48      193.78     12.95 o 
   2   0  16      159.91      177.88     13.20 o 
   3   0  16       51.70       56.32     15.75 o 
   4   0  16      424.38      420.94     15.46 o 
   5   0  16      130.36      125.73      9.78 o 
   6   0  16       54.44       61.66     10.09 o 
   7   0  16       89.61       97.91     11.88 o 
   8   0  16      150.32      148.60     13.55 o 
   9   0  16       71.95       85.82     12.44 o 
  10   0  16      360.97      386.56     44.70 o 
  11   0  16       15.27       -8.81      8.81 o 
  12   0  16      204.44      212.89     17.83 o 
   1   1  16      258.11      255.52      8.57 o 
   2   1  16      318.02      264.11      8.66 o 
   3   1  16      513.14      525.88     12.18 o 
   4   1  16      121.38      121.25      7.69 o 
   5   1  16      236.83      229.59     10.55 o 
   6   1  16       25.56       24.63      5.63 o 
   7   1  16      894.33      880.30     45.83 o 
   8   1  16      174.09      182.80     23.57 o 
   9   1  16      348.70      336.39     15.79 o 
  10   1  16       28.36       17.23      7.95 o 
  11   1  16       29.49       37.63     13.53 o 
  12   1  16       47.57       75.66     26.01 o 
   0   2  16      825.08      781.57     21.29 o 
   1   2  16       40.60       38.05      4.81 o 
   2   2  16       13.13       16.41      4.23 o 
   3   2  16      325.49      303.30      9.59 o 
   4   2  16       54.35       58.02      6.95 o 
   5   2  16        0.99        0.83      5.11 o 
   6   2  16      666.94      635.29     17.57 o 
   7   2  16       48.25       50.39      9.20 o 
   8   2  16       16.67        7.24      7.75 o 
   9   2  16      139.68      152.98     11.95 o 
  10   2  16      147.42      152.95     11.85 o 
  11   2  16       69.82       73.93      9.85 o 
  12   2  16      367.97      386.68     61.55 o 
   1   3  16       12.60        7.95      4.21 o 
   2   3  16      384.56      376.15     10.66 o 
   3   3  16       60.15       60.37      6.24 o 
   4   3  16        6.21       -0.63      5.38 o 
   5   3  16       13.54       21.90      5.75 o 
   6   3  16       24.76       35.90      6.10 o 
   7   3  16        0.91       -3.25      6.35 o 
   8   3  16       40.36       40.03      6.90 o 
   9   3  16       20.93       20.99      7.98 o 
  10   3  16        5.32        0.05      8.17 o 
  11   3  16       91.38      138.87     20.15 o 
   0   4  16      491.23      470.47     17.18 o 
   1   4  16      121.12      121.86      8.04 o 
   2   4  16        0.72       -4.12      4.34 o 
   3   4  16       61.30       51.66      7.80 o 
   4   4  16      129.87      116.06      9.05 o 
   5   4  16       35.62       35.84      6.61 o 
   6   4  16      151.84      162.00      9.77 o 
   7   4  16       26.72       20.28      6.48 o 
   8   4  16        3.45        4.08      6.56 o 
   9   4  16       21.29       12.46      6.25 o 
  10   4  16        6.11       15.81     11.13 o 
  11   4  16        0.95       24.18     13.19 o 
   1   5  16      138.00      155.04      8.58 o 
   2   5  16      102.23      108.59      7.98 o 
   3   5  16      673.00      768.44     18.00 o 
   4   5  16       39.28       19.36      9.22 o 
   5   5  16       25.18       29.79      6.45 o 
   6   5  16       16.20       15.28      7.30 o 
   7   5  16      427.87      463.89     15.90 o 
   8   5  16       85.38      107.45      9.62 o 
   9   5  16      248.20      239.61     11.85 o 
  10   5  16       90.43       79.97     16.49 o 
   0   6  16      107.57      123.01     14.66 o 
   1   6  16      126.53      147.99      9.91 o 
   2   6  16       77.06       74.05      6.75 o 
   3   6  16        3.06        2.56      5.28 o 
   4   6  16      441.20      450.68     15.82 o 
   5   6  16       39.88       39.37      7.48 o 
   6   6  16      222.77      228.31     14.72 o 
   7   6  16       50.56       41.68     11.95 o 
   8   6  16       19.78        7.48      6.77 o 
   1   7  16       17.46       11.89      7.72 o 
   2   7  16       15.98       11.12      6.55 o 
   3   7  16       53.36       57.39      7.77 o 
   4   7  16        0.96        3.18      6.27 o 
   5   7  16       29.55       27.36      9.20 o 
   6   7  16        5.66       12.78      6.90 o 
   7   7  16       64.03       81.31     12.44 o 
   0   8  16      461.34      487.82     24.29 o 
   1   8  16        4.57        5.77     10.39 o 
   2   8  16       17.81       -0.59      6.48 o 
   3   8  16       13.55        6.40      6.37 o 
   4   8  16       14.37       36.64     13.19 o 
   1   1  17       46.44       64.27      6.21 o 
   2   1  17       58.75       71.63      6.41 o 
   3   1  17        4.76       -3.10      6.03 o 
   4   1  17       62.27       68.03      7.29 o 
   5   1  17       54.45       51.68     11.42 o 
   6   1  17       77.16       75.53      7.93 o 
   7   1  17       63.25       77.37     11.50 o 
   8   1  17       21.06       32.24      7.70 o 
   9   1  17       86.32       84.70     14.23 o 
  10   1  17      378.44      359.70     17.46 o 
  11   1  17       10.14      -13.92     13.92 o 
   0   2  17      275.42      289.19     13.37 o 
   1   2  17      250.27      257.26      8.91 o 
   2   2  17      255.58      242.49      8.86 o 
   3   2  17      175.18      153.36      8.11 o 
   4   2  17       74.41       74.72      6.60 o 
   5   2  17      547.50      567.70     16.94 o 
   6   2  17      136.51      155.00      9.63 o 
   7   2  17       44.90       29.66      6.93 o 
   8   2  17        5.63        5.32      7.28 o 
   9   2  17        1.23       -1.08      7.89 o 
  10   2  17      180.53      183.41     12.94 o 
   1   3  17      195.50      174.98      7.81 o 
   2   3  17      288.67      308.51     11.13 o 
   3   3  17      580.46      565.15     14.99 o 
   4   3  17      578.27      533.56     17.45 o 
   5   3  17        6.81       -7.72      7.72 o 
   6   3  17        4.83        6.94      6.00 o 
   7   3  17       26.54       31.10      6.94 o 
   8   3  17      618.47      681.94     19.53 o 
   9   3  17      117.62      144.16     15.15 o 
  10   3  17        0.30       -1.23      9.58 o 
   0   4  17      465.76      494.86     18.05 o 
   1   4  17      559.84      598.07     15.52 o 
   2   4  17        0.38       -4.82      4.82 o 
   3   4  17       48.26       34.82      6.09 o 
   4   4  17      150.30      159.78     10.40 o 
   5   4  17      162.44      174.26     10.39 o 
   6   4  17        0.18       -2.12      5.70 o 
   7   4  17        8.68        0.02      6.72 o 
   8   4  17       31.41       32.38      8.95 o 
   9   4  17      102.98      122.03     10.56 o 
   1   5  17       37.99       33.25      6.04 o 
   2   5  17      144.07      148.42      8.99 o 
   3   5  17        0.37       -2.09      6.24 o 
   4   5  17       60.07       73.88      8.58 o 
   5   5  17       36.50       46.62      7.55 o 
   6   5  17       61.46       43.79      7.58 o 
   7   5  17      168.96      188.56     11.23 o 
   8   5  17       45.10       39.56     11.32 o 
   0   6  17       91.45      119.04     12.83 o 
   1   6  17        0.11       -7.83      9.62 o 
   2   6  17        0.03       -5.93      5.93 o 
   3   6  17       17.50        7.43      5.82 o 
   4   6  17        1.95       -2.07      7.17 o 
   5   6  17        3.73       -1.09     10.05 o 
   6   6  17       83.95       98.76     18.78 o 
   7   6  17      112.26      142.70     12.22 o 
   1   7  17       22.70       49.86      7.50 o 
   2   7  17      241.69      264.43     12.62 o 
   3   7  17        4.94        3.28      6.63 o 
   4   7  17       56.95       61.17      7.98 o 
   5   7  17       30.75       28.58     17.59 o 
   0   0  18      397.87      433.06     30.04 o 
   1   0  18     1126.87     1214.33     35.22 o 
   2   0  18       55.92       50.27     14.66 o 
   3   0  18       65.82       69.72     12.46 o 
   4   0  18       29.40        5.86     11.36 o 
   5   0  18      813.45      868.32     44.70 o 
   6   0  18      411.29      464.57     32.97 o 
   7   0  18      412.80      417.67     31.51 o 
   8   0  18       66.38       74.74     18.32 o 
   9   0  18      219.98      265.26     26.38 o 
   1   1  18      147.45      154.07     10.34 o 
   2   1  18      476.67      510.41     15.92 o 
   3   1  18      264.94      256.94     11.60 o 
   4   1  18      182.83      187.24     12.04 o 
   5   1  18        5.37        1.92     12.50 o 
   6   1  18       18.65       26.01      9.84 o 
   7   1  18       99.87       64.75     11.88 o 
   8   1  18      390.11      393.55     36.08 o 
   9   1  18       21.78       21.39      8.02 o 
   0   2  18      385.10      382.72     15.79 o 
   1   2  18       43.82       42.45      5.55 o 
   2   2  18       55.66       34.52      5.44 o 
   3   2  18       41.23       25.68      6.46 o 
   4   2  18       33.52       22.19      8.57 o 
   5   2  18        5.71       -3.37      5.75 o 
   6   2  18        4.09       -4.21      7.09 o 
   7   2  18        0.34       -2.54      7.33 o 
   8   2  18       38.12       20.29      7.84 o 
   9   2  18      136.74       85.73     19.78 o 
   1   3  18       94.22       82.56      9.14 o 
   2   3  18       61.32       52.66      7.19 o 
   3   3  18       60.58       59.76      6.90 o 
   4   3  18       15.95        6.53      5.50 o 
   5   3  18       24.79       14.91      6.67 o 
   6   3  18        1.93       -3.28      6.35 o 
   7   3  18       27.54       26.33      7.03 o 
   8   3  18       16.48       23.98      9.72 o 
   0   4  18       50.19       59.25     10.84 o 
   1   4  18       34.36       30.96      6.98 o 
   2   4  18        0.18       -1.36      5.30 o 
   3   4  18       21.34       19.60      7.09 o 
   4   4  18       56.23       42.38      6.88 o 
   5   4  18      307.44      351.08     13.98 o 
   6   4  18       26.63       25.76      6.85 o 
   7   4  18       14.53       26.94      8.62 o 
   1   5  18        2.64        0.14      6.30 o 
   2   5  18      369.12      399.98     13.55 o 
   3   5  18      263.97      280.69     11.65 o 
   4   5  18       64.28       66.58      7.88 o 
   5   5  18        8.36       17.32      7.14 o 
   6   5  18        3.50       -3.38      6.81 o 
   0   6  18       81.54      108.78     20.15 o 
   1   6  18      302.80      349.39     14.77 o 
   2   6  18      122.18      141.24     10.32 o 
   3   6  18       26.68       28.98      6.90 o 
   4   6  18        6.65       -4.46      6.79 o 
   1   1  19       24.79       11.75      6.44 o 
   2   1  19       58.26       89.92     13.96 o 
   3   1  19        5.14       -1.18      7.09 o 
   4   1  19       75.01       69.39     11.00 o 
   5   1  19       96.77       99.57     10.95 o 
   6   1  19        0.52       -8.81      8.81 o 
   7   1  19        7.50       14.09     10.01 o 
   0   2  19      943.64     1148.10     35.49 o 
   1   2  19        7.72        3.51      6.55 o 
   2   2  19       52.60       65.79      9.58 o 
   3   2  19       60.90       67.36      9.57 o 
   4   2  19       75.89      102.91     10.82 o 
   5   2  19       22.21       18.80      7.48 o 
   6   2  19       97.18      109.36      9.63 o 
   7   2  19        1.23      -13.92     13.92 o 
   1   3  19        0.27       -6.30      6.30 o 
   2   3  19        1.36       -2.24      5.79 o 
   3   3  19      899.31      979.23     21.15 o 
   4   3  19       60.62       39.76     14.07 o 
   5   3  19       99.20      120.86      9.96 o 
   6   3  19       11.91       19.58     10.14 o 
   0   4  19      669.37      725.45     29.02 o 
   1   4  19       14.37       -2.49      7.58 o 
   2   4  19      207.12      197.08     11.65 o 
   3   4  19        3.91       -1.65      6.13 o 
   4   4  19      395.97      414.70     13.73 o 
   5   4  19       81.00       79.60      9.03 o 
   1   5  19      137.38      149.69     12.21 o 
   2   5  19        8.85        0.48      8.17 o 
   3   5  19      134.99      124.43     11.53 o 
   0   0  20        8.47      -13.92     13.92 o 
   1   0  20      245.31      241.76     17.35 o 
   2   0  20      150.99      161.09     25.28 o 
   3   0  20        3.84       -5.86     15.39 o 
   4   0  20       18.60       52.76     16.12 o 
   1   1  20       50.34       69.82      8.58 o 
   2   1  20      503.98      503.44     16.93 o 
   3   1  20       70.51       95.04     10.56 o 
   4   1  20       17.78       14.85      7.75 o 
   0   2  20      125.34      109.72     14.24 o 
   1   2  20      294.29      299.78     13.26 o 
   2   2  20        0.50        6.30     11.30 o 
   3   2  20       51.03       48.93      9.85 o 
   4   2  20       87.94       77.74     12.69 o 
   1   3  20       14.26       14.11     12.48 o 
   2   3  20        0.21       -5.03      8.17 o 
   3   3  20      120.38      161.81     16.58 o 
                                                 
